# Supplementary material for: MaizeMine: A Data Mining Warehouse for the Maize Genetics and Genomics Database
Source: Front Plant Sci. 2020 Oct 22;11:592730. doi: 10.3389/fpls.2020.592730 (PMC7642280; doi:10.3389/fpls.2020.592730)
Supplement: Supplementary Table 1 — Chromosome coordinates to use as input for Example 1. [file Table_1.XLSX]

## Sheet: Example 1 Data
Chr1	210138258	210138258
Chr1	305501335	305501335
Chr2	1295119	1295119
Chr2	232639032	232639032
Chr2	239004646	239004646
Chr3	2632782	2632782
Chr3	170395305	170395305
Chr3	219075550	219075550
Chr6	111621968	111621968
B73V4_ctg26	144452	144452
