# Supplementary material for: MaizeMine: A Data Mining Warehouse for the Maize Genetics and Genomics Database
Source: Front Plant Sci. 2020 Oct 22;11:592730. doi: 10.3389/fpls.2020.592730 (PMC7642280; doi:10.3389/fpls.2020.592730)
Supplement: Supplementary Table 2 — Gene set enrichment results from Example 2. Each worksheet corresponds to one enrichment test, and is labeled according to the gene set and enrichment dataset (e.g., Gene Ontology or pathway dataset). [file Table_2.XLSX]

## Sheet: AGPv3.21 GO BP
oxidation-reduction process	1.34411e-12	AC191071.3_FG001,AC195796.3_FG001,AC197699.3_FG002,AC198179.4_FG001,AC198752.4_FG004,AC203909.3_FG003,AC203909.3_FG007,AC205154.3_FG005,AC205413.4_FG002,AC210173.4_FG005,AC211325.4_FG003,AC214524.3_FG002,AC217977.3_FG001,AC234163.1_FG002,AC234528.1_FG006,AF546187.1_FG011,GRMZM2G000586,GRMZM2G002178,GRMZM2G002304,GRMZM2G002704,GRMZM2G004128,GRMZM2G006964,GRMZM2G007140,GRMZM2G007249,GRMZM2G007698,G…	GO:0055114
response to wounding	0.010561	AC193576.3_FG003,AC199487.4_FG002,AC199488.4_FG003,AC199488.4_FG004,AC206999.1_FG007,AC208445.3_FG001,AC225222.2_FG004,AC233893.1_FG003,AC233945.1_FG003,AF546187.1_FG012,GRMZM2G000271,GRMZM2G001676,GRMZM2G002178,GRMZM2G009030,GRMZM2G009479,GRMZM2G012242,GRMZM2G014282,GRMZM2G015419,GRMZM2G015753,GRMZM2G015767,GRMZM2G016958,GRMZM2G017792,GRMZM2G018436,GRMZM2G018716,GRMZM2G020484,GRMZM2G022437,GRMZM…	GO:0009611

## Sheet: AGPv3.21 GO CC
intrinsic component of membrane	1.86646e-11	AC149828.2_FG004,AC152495.1_FG010,AC155376.2_FG005,AC155610.2_FG007,AC183319.3_FG001,AC185254.4_FG002,AC191071.3_FG001,AC191113.2_FG002,AC193379.3_FG001,AC193598.3_FG002,AC194176.3_FG002,AC194457.3_FG001,AC194937.3_FG004,AC197242.3_FG001,AC198752.4_FG004,AC199315.4_FG001,AC203019.3_FG001,AC203909.3_FG003,AC203909.3_FG007,AC203972.3_FG003,AC204611.4_FG001,AC205122.4_FG006,AC205567.3_FG002,AC206332…	GO:0031224
integral component of membrane	3.53299e-10	AC149828.2_FG004,AC152495.1_FG010,AC155376.2_FG005,AC155610.2_FG007,AC183319.3_FG001,AC185254.4_FG002,AC191113.2_FG002,AC193379.3_FG001,AC193598.3_FG002,AC194176.3_FG002,AC194457.3_FG001,AC194937.3_FG004,AC197242.3_FG001,AC198752.4_FG004,AC199315.4_FG001,AC203019.3_FG001,AC203909.3_FG003,AC203909.3_FG007,AC203972.3_FG003,AC204611.4_FG001,AC205122.4_FG006,AC205567.3_FG002,AC206332.3_FG005,AC207722…	GO:0016021
membrane part	6.96135e-07	AC149828.2_FG004,AC152495.1_FG010,AC155376.2_FG005,AC155610.2_FG007,AC183319.3_FG001,AC185254.4_FG002,AC191071.3_FG001,AC191113.2_FG002,AC193379.3_FG001,AC193598.3_FG002,AC194176.3_FG002,AC194457.3_FG001,AC194937.3_FG004,AC196090.3_FG006,AC197242.3_FG001,AC198752.4_FG004,AC199315.4_FG001,AC203019.3_FG001,AC203909.3_FG003,AC203909.3_FG007,AC203972.3_FG003,AC204611.4_FG001,AC205122.4_FG006,AC205567…	GO:0044425
extracellular region	2.07351e-06	AC155376.2_FG005,AC193379.3_FG001,AC194176.3_FG002,AC196090.3_FG006,AC198752.4_FG004,AC203909.3_FG003,AC203909.3_FG007,AC205154.3_FG005,AC205274.3_FG001,AC205413.4_FG002,AC206350.3_FG005,AC206980.3_FG007,AC207722.2_FG009,AC210669.3_FG001,AC217977.3_FG001,AC220927.3_FG007,AC225716.2_FG003,AC234163.1_FG002,GRMZM2G000221,GRMZM2G001332,GRMZM2G002286,GRMZM2G003379,GRMZM2G003784,GRMZM2G004362,GRMZM2G00…	GO:0005576
membrane	2.30559e-06	AC149828.2_FG004,AC152495.1_FG010,AC155376.2_FG005,AC155610.2_FG007,AC183319.3_FG001,AC185254.4_FG002,AC186897.4_FG016,AC191071.3_FG001,AC191113.2_FG002,AC193379.3_FG001,AC193598.3_FG002,AC194056.3_FG008,AC194176.3_FG002,AC194405.3_FG009,AC194457.3_FG001,AC194937.3_FG004,AC194970.5_FG001,AC196090.3_FG006,AC196974.3_FG008,AC197242.3_FG001,AC197699.3_FG002,AC197705.4_FG001,AC198366.3_FG004,AC198752…	GO:0016020
apoplast	0.000207883	AC155376.2_FG005,AC196090.3_FG006,AC203909.3_FG003,AC203909.3_FG007,AC207722.2_FG009,AC210669.3_FG001,AC234163.1_FG002,GRMZM2G003784,GRMZM2G004362,GRMZM2G005633,GRMZM2G009030,GRMZM2G011025,GRMZM2G012530,GRMZM2G013299,GRMZM2G015280,GRMZM2G015804,GRMZM2G016677,GRMZM2G018716,GRMZM2G019207,GRMZM2G019859,GRMZM2G025190,GRMZM2G026535,GRMZM2G027955,GRMZM2G029455,GRMZM2G032218,GRMZM2G032682,GRMZM2G033685,…	GO:0048046

## Sheet: AGPv3.21 GO MF
oxidoreductase activity, acting on paired donors, with incorporation or reduction of molecular oxygen	2.82189e-29	AC191071.3_FG001,AC210173.4_FG005,AC214524.3_FG002,AC234528.1_FG006,AF546187.1_FG011,GRMZM2G002178,GRMZM2G002704,GRMZM2G004128,GRMZM2G006964,GRMZM2G007140,GRMZM2G007249,GRMZM2G007698,GRMZM2G010221,GRMZM2G011156,GRMZM2G012391,GRMZM2G012865,GRMZM2G013045,GRMZM2G013082,GRMZM2G013448,GRMZM2G013956,GRMZM2G019666,GRMZM2G020500,GRMZM2G021310,GRMZM2G021436,GRMZM2G023952,GRMZM2G025832,GRMZM2G026532,GRMZM2…	GO:0016705
monooxygenase activity	1.31315e-26	AC191071.3_FG001,AC210173.4_FG005,AC214524.3_FG002,AC217977.3_FG001,AF546187.1_FG011,GRMZM2G002178,GRMZM2G004128,GRMZM2G007698,GRMZM2G010221,GRMZM2G011156,GRMZM2G012391,GRMZM2G012865,GRMZM2G013045,GRMZM2G013082,GRMZM2G013956,GRMZM2G019666,GRMZM2G020500,GRMZM2G021310,GRMZM2G021436,GRMZM2G023952,GRMZM2G025832,GRMZM2G026532,GRMZM2G030831,GRMZM2G031125,GRMZM2G031909,GRMZM2G032896,GRMZM2G042543,GRMZM2…	GO:0004497
tetrapyrrole binding	1.49833e-25	AC205154.3_FG005,AC205413.4_FG002,AC207722.2_FG009,AC210173.4_FG005,AC211325.4_FG003,AC214524.3_FG002,AF546187.1_FG011,GRMZM2G002178,GRMZM2G007698,GRMZM2G010221,GRMZM2G011156,GRMZM2G012324,GRMZM2G012391,GRMZM2G012865,GRMZM2G013082,GRMZM2G013956,GRMZM2G015280,GRMZM2G019666,GRMZM2G020500,GRMZM2G021310,GRMZM2G021436,GRMZM2G022740,GRMZM2G023952,GRMZM2G024234,GRMZM2G025832,GRMZM2G026015,GRMZM2G026532,…	GO:0046906
heme binding	1.51168e-25	AC205154.3_FG005,AC205413.4_FG002,AC210173.4_FG005,AC211325.4_FG003,AC214524.3_FG002,AF546187.1_FG011,GRMZM2G002178,GRMZM2G007698,GRMZM2G010221,GRMZM2G011156,GRMZM2G012391,GRMZM2G012865,GRMZM2G013082,GRMZM2G013956,GRMZM2G015280,GRMZM2G019666,GRMZM2G020500,GRMZM2G021310,GRMZM2G021436,GRMZM2G022740,GRMZM2G023952,GRMZM2G024234,GRMZM2G025832,GRMZM2G026532,GRMZM2G030831,GRMZM2G031125,GRMZM2G031909,GRM…	GO:0020037
iron ion binding	1.53274e-21	AC210173.4_FG005,AC211325.4_FG003,AC214524.3_FG002,AC234528.1_FG006,AF546187.1_FG011,GRMZM2G002178,GRMZM2G007698,GRMZM2G009479,GRMZM2G010221,GRMZM2G011156,GRMZM2G012391,GRMZM2G012865,GRMZM2G013082,GRMZM2G013448,GRMZM2G013956,GRMZM2G015419,GRMZM2G019666,GRMZM2G020500,GRMZM2G021310,GRMZM2G021436,GRMZM2G023952,GRMZM2G025832,GRMZM2G026532,GRMZM2G030831,GRMZM2G031125,GRMZM2G031909,GRMZM2G032896,GRMZM2…	GO:0005506
oxidoreductase activity	1.05396e-16	AC191071.3_FG001,AC195796.3_FG001,AC196090.3_FG006,AC197699.3_FG002,AC198179.4_FG001,AC203909.3_FG003,AC203909.3_FG007,AC205154.3_FG005,AC205413.4_FG002,AC209080.3_FG004,AC210173.4_FG005,AC211325.4_FG003,AC214524.3_FG002,AC217977.3_FG001,AC219156.3_FG002,AC220927.3_FG007,AC234163.1_FG002,AC234526.1_FG005,AC234528.1_FG006,AF546187.1_FG011,GRMZM2G000195,GRMZM2G000586,GRMZM2G002178,GRMZM2G002304,GRM…	GO:0016491
electron carrier activity	7.79921e-11	AC203159.3_FG010,AC210173.4_FG005,AC211325.4_FG003,AF546187.1_FG011,GRMZM2G002178,GRMZM2G007698,GRMZM2G008819,GRMZM2G010221,GRMZM2G012391,GRMZM2G012865,GRMZM2G013956,GRMZM2G014055,GRMZM2G020500,GRMZM2G021310,GRMZM2G021436,GRMZM2G023952,GRMZM2G025832,GRMZM2G025954,GRMZM2G026532,GRMZM2G030831,GRMZM2G031125,GRMZM2G032896,GRMZM2G034283,GRMZM2G043300,GRMZM2G044636,GRMZM2G052825,GRMZM2G055549,GRMZM2G05…	GO:0009055
serine-type endopeptidase inhibitor activity	7.74664e-10	AC193576.3_FG003,AC199487.4_FG002,AC199488.4_FG003,AC199488.4_FG004,AC206999.1_FG007,AC208445.3_FG001,AC225222.2_FG004,GRMZM2G022437,GRMZM2G024827,GRMZM2G058358,GRMZM2G065323,GRMZM2G067485,GRMZM2G067767,GRMZM2G107839,GRMZM2G146209,GRMZM2G312597,GRMZM2G312602,GRMZM2G332458,GRMZM2G369735,GRMZM2G382009,GRMZM2G410134,GRMZM2G455926,GRMZM2G550156,GRMZM2G554505,GRMZM5G857936	GO:0004867
endopeptidase inhibitor activity	2.65371e-08	AC193576.3_FG003,AC199487.4_FG002,AC199488.4_FG003,AC199488.4_FG004,AC206999.1_FG007,AC208445.3_FG001,AC225222.2_FG004,GRMZM2G022437,GRMZM2G024827,GRMZM2G030717,GRMZM2G058358,GRMZM2G065323,GRMZM2G067485,GRMZM2G067767,GRMZM2G107839,GRMZM2G129929,GRMZM2G146209,GRMZM2G312597,GRMZM2G312602,GRMZM2G332458,GRMZM2G369735,GRMZM2G382009,GRMZM2G410134,GRMZM2G455926,GRMZM2G550156,GRMZM2G554505,GRMZM5G857936	GO:0004866
peptidase inhibitor activity	2.65371e-08	AC193576.3_FG003,AC199487.4_FG002,AC199488.4_FG003,AC199488.4_FG004,AC206999.1_FG007,AC208445.3_FG001,AC225222.2_FG004,GRMZM2G022437,GRMZM2G024827,GRMZM2G030717,GRMZM2G058358,GRMZM2G065323,GRMZM2G067485,GRMZM2G067767,GRMZM2G107839,GRMZM2G129929,GRMZM2G146209,GRMZM2G312597,GRMZM2G312602,GRMZM2G332458,GRMZM2G369735,GRMZM2G382009,GRMZM2G410134,GRMZM2G455926,GRMZM2G550156,GRMZM2G554505,GRMZM5G857936	GO:0030414
peptidase regulator activity	2.65371e-08	AC193576.3_FG003,AC199487.4_FG002,AC199488.4_FG003,AC199488.4_FG004,AC206999.1_FG007,AC208445.3_FG001,AC225222.2_FG004,GRMZM2G022437,GRMZM2G024827,GRMZM2G030717,GRMZM2G058358,GRMZM2G065323,GRMZM2G067485,GRMZM2G067767,GRMZM2G107839,GRMZM2G129929,GRMZM2G146209,GRMZM2G312597,GRMZM2G312602,GRMZM2G332458,GRMZM2G369735,GRMZM2G382009,GRMZM2G410134,GRMZM2G455926,GRMZM2G550156,GRMZM2G554505,GRMZM5G857936	GO:0061134
endopeptidase regulator activity	2.65371e-08	AC193576.3_FG003,AC199487.4_FG002,AC199488.4_FG003,AC199488.4_FG004,AC206999.1_FG007,AC208445.3_FG001,AC225222.2_FG004,GRMZM2G022437,GRMZM2G024827,GRMZM2G030717,GRMZM2G058358,GRMZM2G065323,GRMZM2G067485,GRMZM2G067767,GRMZM2G107839,GRMZM2G129929,GRMZM2G146209,GRMZM2G312597,GRMZM2G312602,GRMZM2G332458,GRMZM2G369735,GRMZM2G382009,GRMZM2G410134,GRMZM2G455926,GRMZM2G550156,GRMZM2G554505,GRMZM5G857936	GO:0061135
transporter activity	1.98353e-07	AC149828.2_FG004,AC183319.3_FG001,AC185254.4_FG002,AC194457.3_FG001,AC199315.4_FG001,AC210616.4_FG003,AC212575.3_FG002,AC216793.3_FG008,AC219006.2_FG006,AC233945.1_FG003,AC233953.1_FG005,AC234152.1_FG002,AC234152.1_FG007,AC234180.1_FG004,GRMZM2G000166,GRMZM2G000271,GRMZM2G000471,GRMZM2G000614,GRMZM2G000665,GRMZM2G001676,GRMZM2G003411,GRMZM2G004375,GRMZM2G004694,GRMZM2G004898,GRMZM2G005040,GRMZM2G…	GO:0005215
nucleic acid binding transcription factor activity	6.28951e-05	AC206951.3_FG016,AC210009.3_FG008,AC233960.1_FG003,GRMZM2G000520,GRMZM2G003558,GRMZM2G003970,GRMZM2G006497,GRMZM2G006578,GRMZM2G009060,GRMZM2G009530,GRMZM2G010100,GRMZM2G011236,GRMZM2G013657,GRMZM2G015433,GRMZM2G016434,GRMZM2G018138,GRMZM2G018485,GRMZM2G018721,GRMZM2G019060,GRMZM2G019443,GRMZM2G023291,GRMZM2G028041,GRMZM2G030710,GRMZM2G030877,GRMZM2G031963,GRMZM2G034113,GRMZM2G038015,GRMZM2G04029…	GO:0001071
transcription factor activity, sequence-specific DNA binding	6.28951e-05	AC206951.3_FG016,AC210009.3_FG008,AC233960.1_FG003,GRMZM2G000520,GRMZM2G003558,GRMZM2G003970,GRMZM2G006497,GRMZM2G006578,GRMZM2G009060,GRMZM2G009530,GRMZM2G010100,GRMZM2G011236,GRMZM2G013657,GRMZM2G015433,GRMZM2G016434,GRMZM2G018138,GRMZM2G018485,GRMZM2G018721,GRMZM2G019060,GRMZM2G019443,GRMZM2G023291,GRMZM2G028041,GRMZM2G030710,GRMZM2G030877,GRMZM2G031963,GRMZM2G034113,GRMZM2G038015,GRMZM2G04029…	GO:0003700
enzyme inhibitor activity	8.93184e-05	AC193576.3_FG003,AC199487.4_FG002,AC199488.4_FG003,AC199488.4_FG004,AC206999.1_FG007,AC208445.3_FG001,AC213432.2_FG004,AC225222.2_FG004,AC233850.1_FG003,GRMZM2G022437,GRMZM2G024827,GRMZM2G030717,GRMZM2G048430,GRMZM2G058358,GRMZM2G065323,GRMZM2G067485,GRMZM2G067767,GRMZM2G088531,GRMZM2G107839,GRMZM2G116140,GRMZM2G129929,GRMZM2G135400,GRMZM2G146209,GRMZM2G154987,GRMZM2G175499,GRMZM2G312597,GRMZM2G3…	GO:0004857
dioxygenase activity	0.00036116	AC197699.3_FG002,AC234528.1_FG006,GRMZM2G002704,GRMZM2G006964,GRMZM2G007140,GRMZM2G007249,GRMZM2G009479,GRMZM2G013448,GRMZM2G013956,GRMZM2G015419,GRMZM2G028110,GRMZM2G031724,GRMZM2G046669,GRMZM2G049418,GRMZM2G051619,GRMZM2G055469,GRMZM2G069298,GRMZM2G078798,GRMZM2G086231,GRMZM2G089856,GRMZM2G090505,GRMZM2G104534,GRMZM2G110369,GRMZM2G120943,GRMZM2G126732,GRMZM2G127668,GRMZM2G128491,GRMZM2G140822,G…	GO:0051213
oxidoreductase activity, acting on paired donors, with incorporation or reduction of molecular oxygen, 2-oxoglutarate as one donor, and incorporation of one atom each of oxygen into both donors	0.000370963	AC234528.1_FG006,GRMZM2G002704,GRMZM2G006964,GRMZM2G007140,GRMZM2G007249,GRMZM2G013448,GRMZM2G013956,GRMZM2G031724,GRMZM2G046669,GRMZM2G049418,GRMZM2G051619,GRMZM2G069298,GRMZM2G078798,GRMZM2G086231,GRMZM2G089856,GRMZM2G104534,GRMZM2G110369,GRMZM2G120943,GRMZM2G126732,GRMZM2G127668,GRMZM2G140822,GRMZM2G152801,GRMZM2G153359,GRMZM2G159822,GRMZM2G162158,GRMZM2G176963,GRMZM2G177104,GRMZM2G326114,GRMZ…	GO:0016706
peroxidase activity	0.000839072	AC205154.3_FG005,AC205413.4_FG002,AC209080.3_FG004,GRMZM2G000195,GRMZM2G011025,GRMZM2G013299,GRMZM2G015280,GRMZM2G022740,GRMZM2G024234,GRMZM2G042040,GRMZM2G047656,GRMZM2G048775,GRMZM2G050829,GRMZM2G061088,GRMZM2G069093,GRMZM2G076562,GRMZM2G090568,GRMZM2G095404,GRMZM2G101221,GRMZM2G104109,GRMZM2G108123,GRMZM2G108219,GRMZM2G117706,GRMZM2G126261,GRMZM2G133434,GRMZM2G133475,GRMZM2G135108,GRMZM2G13653…	GO:0004601
oxidoreductase activity, acting on peroxide as acceptor	0.00107972	AC205154.3_FG005,AC205413.4_FG002,AC209080.3_FG004,GRMZM2G000195,GRMZM2G011025,GRMZM2G013299,GRMZM2G015280,GRMZM2G022740,GRMZM2G024234,GRMZM2G042040,GRMZM2G047656,GRMZM2G048775,GRMZM2G050829,GRMZM2G061088,GRMZM2G069093,GRMZM2G076562,GRMZM2G090568,GRMZM2G095404,GRMZM2G101221,GRMZM2G104109,GRMZM2G108123,GRMZM2G108219,GRMZM2G117706,GRMZM2G126261,GRMZM2G133434,GRMZM2G133475,GRMZM2G135108,GRMZM2G13653…	GO:0016684
transmembrane transporter activity	0.0011321	AC149828.2_FG004,AC194457.3_FG001,AC210616.4_FG003,AC216793.3_FG008,AC219006.2_FG006,AC233945.1_FG003,AC233953.1_FG005,AC234152.1_FG002,AC234152.1_FG007,AC234180.1_FG004,GRMZM2G000166,GRMZM2G000271,GRMZM2G000471,GRMZM2G000614,GRMZM2G000665,GRMZM2G001676,GRMZM2G003411,GRMZM2G004375,GRMZM2G004694,GRMZM2G004898,GRMZM2G005040,GRMZM2G005043,GRMZM2G007713,GRMZM2G007953,GRMZM2G009779,GRMZM2G010034,GRMZM…	GO:0022857
catalytic activity	0.0078099	AC148152.3_FG001,AC149818.2_FG009,AC152495.1_FG010,AC155376.2_FG005,AC155610.2_FG007,AC185254.4_FG002,AC186897.4_FG016,AC189052.3_FG003,AC191071.3_FG001,AC191113.2_FG002,AC191115.3_FG002,AC193379.3_FG001,AC193598.3_FG002,AC194176.3_FG002,AC194405.3_FG009,AC194457.3_FG001,AC194828.3_FG004,AC194937.3_FG004,AC194970.5_FG001,AC195796.3_FG001,AC196090.3_FG006,AC196974.3_FG008,AC197242.3_FG001,AC197699…	GO:0003824
cis-zeatin O-beta-D-glucosyltransferase activity	0.00913915	AC234524.1_FG005,GRMZM2G004858,GRMZM2G008935,GRMZM2G009125,GRMZM2G030821,GRMZM2G031138,GRMZM2G042865,GRMZM2G046994,GRMZM2G049798,GRMZM2G067361,GRMZM2G073376,GRMZM2G089241,GRMZM2G110511,GRMZM2G118657,GRMZM2G128504,GRMZM2G130256,GRMZM2G132706,GRMZM2G168474,GRMZM2G178209,GRMZM2G337048,GRMZM2G373124,GRMZM2G403740,GRMZM2G426242,GRMZM2G432291,GRMZM2G458776,GRMZM2G470524,GRMZM2G479038,GRMZM5G888620	GO:0050502
transferase activity, transferring hexosyl groups	0.0131696	AC203019.3_FG001,AC206332.3_FG005,AC210669.3_FG001,AC234524.1_FG005,GRMZM2G003409,GRMZM2G003970,GRMZM2G004858,GRMZM2G007795,GRMZM2G008935,GRMZM2G009125,GRMZM2G017533,GRMZM2G020742,GRMZM2G022101,GRMZM2G022212,GRMZM2G022856,GRMZM2G030821,GRMZM2G031138,GRMZM2G031581,GRMZM2G031876,GRMZM2G037265,GRMZM2G042865,GRMZM2G045287,GRMZM2G046994,GRMZM2G049464,GRMZM2G049798,GRMZM2G050273,GRMZM2G050748,GRMZM2G05…	GO:0016758
antioxidant activity	0.0304224	AC205154.3_FG005,AC205413.4_FG002,AC209080.3_FG004,GRMZM2G000195,GRMZM2G011025,GRMZM2G013299,GRMZM2G015280,GRMZM2G022740,GRMZM2G024234,GRMZM2G042040,GRMZM2G047656,GRMZM2G048775,GRMZM2G050829,GRMZM2G061088,GRMZM2G067342,GRMZM2G069093,GRMZM2G076562,GRMZM2G090568,GRMZM2G093121,GRMZM2G095404,GRMZM2G101221,GRMZM2G104109,GRMZM2G106344,GRMZM2G108123,GRMZM2G108219,GRMZM2G117706,GRMZM2G126261,GRMZM2G13343…	GO:0016209
cation binding	0.0452044	AC194828.3_FG004,AC197705.4_FG001,AC203159.3_FG010,AC205122.4_FG006,AC205154.3_FG005,AC205413.4_FG002,AC205567.3_FG002,AC207722.2_FG009,AC210173.4_FG005,AC211325.4_FG003,AC212755.4_FG002,AC214360.3_FG001,AC214524.3_FG002,AC217241.3_FG004,AC217293.3_FG007,AC217887.3_FG003,AC217977.3_FG001,AC234163.1_FG002,AC234528.1_FG006,AF546187.1_FG011,AF546187.1_FG012,EF517601.1_FG006,EF517601.1_FG009,GRMZM2G0…	GO:0043169
metal ion binding	0.046381	AC194828.3_FG004,AC197705.4_FG001,AC203159.3_FG010,AC205122.4_FG006,AC205154.3_FG005,AC205413.4_FG002,AC205567.3_FG002,AC207722.2_FG009,AC210173.4_FG005,AC211325.4_FG003,AC212755.4_FG002,AC214360.3_FG001,AC214524.3_FG002,AC217241.3_FG004,AC217293.3_FG007,AC217887.3_FG003,AC217977.3_FG001,AC234163.1_FG002,AC234528.1_FG006,AF546187.1_FG011,AF546187.1_FG012,EF517601.1_FG006,EF517601.1_FG009,GRMZM2G0…	GO:0046872

## Sheet: AGPv4 GO BP
oxidation-reduction process	6.97716e-17	Zm00001d000060,Zm00001d000107,Zm00001d000163,Zm00001d001820,Zm00001d001883,Zm00001d002042,Zm00001d002260,Zm00001d002426,Zm00001d002435,Zm00001d002613,Zm00001d002680,Zm00001d002687,Zm00001d002736,Zm00001d002773,Zm00001d002845,Zm00001d002897,Zm00001d002901,Zm00001d002999,Zm00001d003283,Zm00001d003319,Zm00001d003349,Zm00001d003707,Zm00001d003841,Zm00001d004019,Zm00001d004048,Zm00001d004388,Zm00001d0…	GO:0055114
transmembrane transport	5.39918e-07	Zm00001d000072,Zm00001d000204,Zm00001d000222,Zm00001d000233,Zm00001d001817,Zm00001d002191,Zm00001d002333,Zm00001d002503,Zm00001d002738,Zm00001d002884,Zm00001d002974,Zm00001d003006,Zm00001d003208,Zm00001d003666,Zm00001d003716,Zm00001d003859,Zm00001d004305,Zm00001d004306,Zm00001d004308,Zm00001d004442,Zm00001d005001,Zm00001d005002,Zm00001d006082,Zm00001d006115,Zm00001d006494,Zm00001d006697,Zm00001d0…	GO:0055085
brassinosteroid homeostasis	1.65204e-06	Zm00001d003349,Zm00001d006503,Zm00001d011117,Zm00001d013629,Zm00001d013720,Zm00001d014554,Zm00001d015721,Zm00001d021639,Zm00001d022351,Zm00001d028694,Zm00001d034769,Zm00001d037745,Zm00001d047830,Zm00001d048819,Zm00001d052475,Zm00001d053617	GO:0010268
brassinosteroid metabolic process	2.7234e-06	Zm00001d003349,Zm00001d006503,Zm00001d011117,Zm00001d013629,Zm00001d013720,Zm00001d014554,Zm00001d015721,Zm00001d021639,Zm00001d022351,Zm00001d028694,Zm00001d034769,Zm00001d037745,Zm00001d047830,Zm00001d048819,Zm00001d052475,Zm00001d053617	GO:0016131
lipid homeostasis	2.68772e-05	Zm00001d002999,Zm00001d003349,Zm00001d006503,Zm00001d011117,Zm00001d013629,Zm00001d013720,Zm00001d014554,Zm00001d015721,Zm00001d018617,Zm00001d021639,Zm00001d022351,Zm00001d028694,Zm00001d034769,Zm00001d037745,Zm00001d045667,Zm00001d047830,Zm00001d048819,Zm00001d052475,Zm00001d053617	GO:0055088
phytosteroid metabolic process	9.08834e-05	Zm00001d003349,Zm00001d006503,Zm00001d011117,Zm00001d012394,Zm00001d013629,Zm00001d013720,Zm00001d014554,Zm00001d015721,Zm00001d021639,Zm00001d022351,Zm00001d028694,Zm00001d034769,Zm00001d037745,Zm00001d047830,Zm00001d048819,Zm00001d052475,Zm00001d053617	GO:0016128
brassinosteroid biosynthetic process	0.000111438	Zm00001d003349,Zm00001d006503,Zm00001d011117,Zm00001d013629,Zm00001d013720,Zm00001d014554,Zm00001d021639,Zm00001d028694,Zm00001d034769,Zm00001d037745,Zm00001d047830,Zm00001d048819,Zm00001d052475	GO:0016132
hormone metabolic process	0.000192607	Zm00001d000237,Zm00001d003349,Zm00001d006503,Zm00001d011117,Zm00001d011246,Zm00001d013629,Zm00001d013720,Zm00001d014554,Zm00001d015721,Zm00001d021639,Zm00001d022351,Zm00001d028694,Zm00001d032664,Zm00001d034769,Zm00001d037745,Zm00001d039174,Zm00001d047830,Zm00001d048819,Zm00001d052475,Zm00001d053617	GO:0042445
single-organism metabolic process	0.000223664	Zm00001d000060,Zm00001d000107,Zm00001d000163,Zm00001d000237,Zm00001d001820,Zm00001d001883,Zm00001d002042,Zm00001d002052,Zm00001d002085,Zm00001d002260,Zm00001d002426,Zm00001d002435,Zm00001d002609,Zm00001d002613,Zm00001d002680,Zm00001d002687,Zm00001d002736,Zm00001d002773,Zm00001d002803,Zm00001d002845,Zm00001d002897,Zm00001d002901,Zm00001d002999,Zm00001d003016,Zm00001d003058,Zm00001d003059,Zm00001d0…	GO:0044710
ion transport	0.000375592	Zm00001d000072,Zm00001d000204,Zm00001d000233,Zm00001d001817,Zm00001d002333,Zm00001d002496,Zm00001d002884,Zm00001d003208,Zm00001d003666,Zm00001d003859,Zm00001d004138,Zm00001d005782,Zm00001d006508,Zm00001d006697,Zm00001d007255,Zm00001d008604,Zm00001d009706,Zm00001d010209,Zm00001d010210,Zm00001d010629,Zm00001d010954,Zm00001d011274,Zm00001d011473,Zm00001d011498,Zm00001d011679,Zm00001d011913,Zm00001d0…	GO:0006811
oligopeptide transport	0.000449562	Zm00001d000072,Zm00001d003208,Zm00001d007255,Zm00001d008604,Zm00001d014060,Zm00001d016982,Zm00001d017698,Zm00001d017713,Zm00001d027285,Zm00001d027593,Zm00001d032740,Zm00001d034674,Zm00001d038180,Zm00001d038181,Zm00001d041163,Zm00001d042473,Zm00001d043374,Zm00001d043463,Zm00001d044768,Zm00001d045667,Zm00001d051548	GO:0006857
oligopeptide transmembrane transport	0.000513701	Zm00001d000072,Zm00001d003208,Zm00001d007255,Zm00001d008604,Zm00001d014060,Zm00001d016982,Zm00001d017698,Zm00001d017713,Zm00001d027593,Zm00001d032740,Zm00001d034674,Zm00001d038180,Zm00001d038181,Zm00001d041163,Zm00001d042473,Zm00001d043374,Zm00001d043463,Zm00001d044768,Zm00001d045667,Zm00001d051548	GO:0035672
organic hydroxy compound metabolic process	0.000636289	Zm00001d002085,Zm00001d003349,Zm00001d006063,Zm00001d006503,Zm00001d006825,Zm00001d008397,Zm00001d008570,Zm00001d009398,Zm00001d010265,Zm00001d011117,Zm00001d012394,Zm00001d012407,Zm00001d013629,Zm00001d013720,Zm00001d014554,Zm00001d015721,Zm00001d017746,Zm00001d018181,Zm00001d018184,Zm00001d021014,Zm00001d021310,Zm00001d021639,Zm00001d022073,Zm00001d022351,Zm00001d028282,Zm00001d028299,Zm00001d0…	GO:1901615
cation transport	0.000766936	Zm00001d000072,Zm00001d000233,Zm00001d001817,Zm00001d002333,Zm00001d002496,Zm00001d002884,Zm00001d003208,Zm00001d003666,Zm00001d003859,Zm00001d004138,Zm00001d006697,Zm00001d007255,Zm00001d008604,Zm00001d010629,Zm00001d010954,Zm00001d011274,Zm00001d011473,Zm00001d011913,Zm00001d013270,Zm00001d014060,Zm00001d016577,Zm00001d016982,Zm00001d017009,Zm00001d017249,Zm00001d017713,Zm00001d018918,Zm00001d0…	GO:0006812
hydrogen peroxide catabolic process	0.00080246	Zm00001d002042,Zm00001d002426,Zm00001d002897,Zm00001d002901,Zm00001d003707,Zm00001d007160,Zm00001d007952,Zm00001d009140,Zm00001d014341,Zm00001d014606,Zm00001d017696,Zm00001d022283,Zm00001d022456,Zm00001d022457,Zm00001d024745,Zm00001d024749,Zm00001d024750,Zm00001d024753,Zm00001d025402,Zm00001d027511,Zm00001d029279,Zm00001d029280,Zm00001d031635,Zm00001d034128,Zm00001d037359,Zm00001d037410,Zm00001d0…	GO:0042744
terpenoid catabolic process	0.0008242	Zm00001d002999,Zm00001d012712,Zm00001d018617,Zm00001d037565,Zm00001d037724,Zm00001d038511,Zm00001d040737,Zm00001d043442	GO:0016115
response to auxin	0.000849114	Zm00001d001879,Zm00001d002468,Zm00001d002736,Zm00001d004384,Zm00001d006082,Zm00001d006101,Zm00001d010038,Zm00001d010411,Zm00001d013142,Zm00001d013705,Zm00001d014013,Zm00001d014682,Zm00001d015243,Zm00001d015354,Zm00001d016277,Zm00001d016582,Zm00001d021062,Zm00001d023518,Zm00001d026590,Zm00001d027877,Zm00001d028689,Zm00001d030661,Zm00001d031064,Zm00001d032683,Zm00001d033319,Zm00001d033462,Zm00001d0…	GO:0009733
hormone biosynthetic process	0.000875301	Zm00001d003349,Zm00001d006503,Zm00001d011117,Zm00001d011246,Zm00001d013629,Zm00001d013720,Zm00001d014554,Zm00001d021639,Zm00001d028694,Zm00001d034769,Zm00001d037745,Zm00001d039174,Zm00001d047830,Zm00001d048819,Zm00001d052475	GO:0042446
hydrogen peroxide metabolic process	0.000927148	Zm00001d002042,Zm00001d002426,Zm00001d002897,Zm00001d002901,Zm00001d003707,Zm00001d007160,Zm00001d007952,Zm00001d009140,Zm00001d014341,Zm00001d014606,Zm00001d017696,Zm00001d022283,Zm00001d022456,Zm00001d022457,Zm00001d024745,Zm00001d024749,Zm00001d024750,Zm00001d024753,Zm00001d025402,Zm00001d027511,Zm00001d029279,Zm00001d029280,Zm00001d031635,Zm00001d034128,Zm00001d037359,Zm00001d037410,Zm00001d0…	GO:0042743
phytosteroid biosynthetic process	0.00110497	Zm00001d003349,Zm00001d006503,Zm00001d011117,Zm00001d012394,Zm00001d013629,Zm00001d013720,Zm00001d014554,Zm00001d021639,Zm00001d028694,Zm00001d034769,Zm00001d037745,Zm00001d047830,Zm00001d048819,Zm00001d052475	GO:0016129
isoprenoid catabolic process	0.00115592	Zm00001d002736,Zm00001d002999,Zm00001d012712,Zm00001d013689,Zm00001d018617,Zm00001d020069,Zm00001d037565,Zm00001d037724,Zm00001d038511,Zm00001d040737,Zm00001d043442,Zm00001d045232	GO:0008300
diterpenoid catabolic process	0.0013822	Zm00001d002999,Zm00001d012712,Zm00001d018617,Zm00001d037565,Zm00001d037724,Zm00001d038511,Zm00001d040737	GO:0016103
gibberellin catabolic process	0.0013822	Zm00001d002999,Zm00001d012712,Zm00001d018617,Zm00001d037565,Zm00001d037724,Zm00001d038511,Zm00001d040737	GO:0045487
regulation of hormone levels	0.00309513	Zm00001d000237,Zm00001d003349,Zm00001d006082,Zm00001d006503,Zm00001d011117,Zm00001d011246,Zm00001d013629,Zm00001d013720,Zm00001d014554,Zm00001d015721,Zm00001d021639,Zm00001d022351,Zm00001d028694,Zm00001d032664,Zm00001d034769,Zm00001d037745,Zm00001d039174,Zm00001d043442,Zm00001d047830,Zm00001d048819,Zm00001d052475,Zm00001d053617	GO:0010817
negative regulation of peptidase activity	0.00369737	Zm00001d009049,Zm00001d010025,Zm00001d012068,Zm00001d015076,Zm00001d015077,Zm00001d015079,Zm00001d024954,Zm00001d025482,Zm00001d030918,Zm00001d030919,Zm00001d031038,Zm00001d032599,Zm00001d039233,Zm00001d041830,Zm00001d048656	GO:0010466
negative regulation of endopeptidase activity	0.00369737	Zm00001d009049,Zm00001d010025,Zm00001d012068,Zm00001d015076,Zm00001d015077,Zm00001d015079,Zm00001d024954,Zm00001d025482,Zm00001d030918,Zm00001d030919,Zm00001d031038,Zm00001d032599,Zm00001d039233,Zm00001d041830,Zm00001d048656	GO:0010951
negative regulation of proteolysis	0.00369737	Zm00001d009049,Zm00001d010025,Zm00001d012068,Zm00001d015076,Zm00001d015077,Zm00001d015079,Zm00001d024954,Zm00001d025482,Zm00001d030918,Zm00001d030919,Zm00001d031038,Zm00001d032599,Zm00001d039233,Zm00001d041830,Zm00001d048656	GO:0045861
regulation of endopeptidase activity	0.00460503	Zm00001d009049,Zm00001d010025,Zm00001d012068,Zm00001d015076,Zm00001d015077,Zm00001d015079,Zm00001d024954,Zm00001d025482,Zm00001d030918,Zm00001d030919,Zm00001d031038,Zm00001d032599,Zm00001d039233,Zm00001d041830,Zm00001d048656	GO:0052548
ion transmembrane transport	0.00562536	Zm00001d000072,Zm00001d000204,Zm00001d000233,Zm00001d001817,Zm00001d002333,Zm00001d002884,Zm00001d003208,Zm00001d003666,Zm00001d003859,Zm00001d006697,Zm00001d007255,Zm00001d008604,Zm00001d010209,Zm00001d010210,Zm00001d010629,Zm00001d010954,Zm00001d011473,Zm00001d011913,Zm00001d013243,Zm00001d013270,Zm00001d014060,Zm00001d016982,Zm00001d017249,Zm00001d017713,Zm00001d018336,Zm00001d018918,Zm00001d0…	GO:0034220
regulation of peptidase activity	0.00591944	Zm00001d009049,Zm00001d010025,Zm00001d012068,Zm00001d015076,Zm00001d015077,Zm00001d015079,Zm00001d024954,Zm00001d025482,Zm00001d030918,Zm00001d030919,Zm00001d031038,Zm00001d032599,Zm00001d039233,Zm00001d041830,Zm00001d048656	GO:0052547
mRNA transcription	0.00601787	Zm00001d010596,Zm00001d012473,Zm00001d014032,Zm00001d017263,Zm00001d032696,Zm00001d036617,Zm00001d038442,Zm00001d043011	GO:0009299
steroid metabolic process	0.00681568	Zm00001d003349,Zm00001d006503,Zm00001d010265,Zm00001d011117,Zm00001d012394,Zm00001d013629,Zm00001d013720,Zm00001d014554,Zm00001d015721,Zm00001d019139,Zm00001d021639,Zm00001d022351,Zm00001d028282,Zm00001d028299,Zm00001d028694,Zm00001d034769,Zm00001d037745,Zm00001d040196,Zm00001d041458,Zm00001d047830,Zm00001d048819,Zm00001d049301,Zm00001d052475,Zm00001d053617	GO:0008202
cation transmembrane transport	0.00979503	Zm00001d000072,Zm00001d000233,Zm00001d001817,Zm00001d002333,Zm00001d002884,Zm00001d003208,Zm00001d003666,Zm00001d003859,Zm00001d006697,Zm00001d007255,Zm00001d008604,Zm00001d010629,Zm00001d010954,Zm00001d011473,Zm00001d011913,Zm00001d013270,Zm00001d014060,Zm00001d016982,Zm00001d017249,Zm00001d017713,Zm00001d018918,Zm00001d019228,Zm00001d019327,Zm00001d019631,Zm00001d021935,Zm00001d021938,Zm00001d0…	GO:0098655
organic hydroxy compound biosynthetic process	0.012256	Zm00001d003349,Zm00001d006503,Zm00001d008397,Zm00001d008570,Zm00001d010265,Zm00001d011117,Zm00001d012394,Zm00001d013629,Zm00001d013720,Zm00001d014554,Zm00001d017746,Zm00001d018181,Zm00001d018184,Zm00001d021639,Zm00001d028299,Zm00001d028694,Zm00001d032368,Zm00001d033551,Zm00001d034769,Zm00001d037745,Zm00001d039963,Zm00001d040196,Zm00001d041458,Zm00001d044175,Zm00001d047830,Zm00001d048819,Zm00001d0…	GO:1901617
regulation of transcription, DNA-templated	0.0138261	Zm00001d000303,Zm00001d001879,Zm00001d002618,Zm00001d002620,Zm00001d002760,Zm00001d002761,Zm00001d002794,Zm00001d003037,Zm00001d003451,Zm00001d003553,Zm00001d003884,Zm00001d004868,Zm00001d004881,Zm00001d005016,Zm00001d005028,Zm00001d005056,Zm00001d005057,Zm00001d005841,Zm00001d005871,Zm00001d005972,Zm00001d006027,Zm00001d006195,Zm00001d006653,Zm00001d006721,Zm00001d007173,Zm00001d007188,Zm00001d0…	GO:0006355
steroid biosynthetic process	0.0143135	Zm00001d003349,Zm00001d006503,Zm00001d010265,Zm00001d011117,Zm00001d012394,Zm00001d013629,Zm00001d013720,Zm00001d014554,Zm00001d019139,Zm00001d021639,Zm00001d028299,Zm00001d028694,Zm00001d034769,Zm00001d037745,Zm00001d040196,Zm00001d041458,Zm00001d047830,Zm00001d048819,Zm00001d049301,Zm00001d052475	GO:0006694
sterol metabolic process	0.0143135	Zm00001d003349,Zm00001d006503,Zm00001d010265,Zm00001d011117,Zm00001d012394,Zm00001d013629,Zm00001d013720,Zm00001d014554,Zm00001d021639,Zm00001d028282,Zm00001d028299,Zm00001d028694,Zm00001d034769,Zm00001d037745,Zm00001d040196,Zm00001d041458,Zm00001d047830,Zm00001d048819,Zm00001d049301,Zm00001d052475	GO:0016125
regulation of nucleic acid-templated transcription	0.014729	Zm00001d000303,Zm00001d001879,Zm00001d002618,Zm00001d002620,Zm00001d002760,Zm00001d002761,Zm00001d002794,Zm00001d003037,Zm00001d003451,Zm00001d003553,Zm00001d003884,Zm00001d004868,Zm00001d004881,Zm00001d005016,Zm00001d005028,Zm00001d005056,Zm00001d005057,Zm00001d005841,Zm00001d005871,Zm00001d005972,Zm00001d006027,Zm00001d006195,Zm00001d006653,Zm00001d006721,Zm00001d007173,Zm00001d007188,Zm00001d0…	GO:1903506
regulation of RNA biosynthetic process	0.014729	Zm00001d000303,Zm00001d001879,Zm00001d002618,Zm00001d002620,Zm00001d002760,Zm00001d002761,Zm00001d002794,Zm00001d003037,Zm00001d003451,Zm00001d003553,Zm00001d003884,Zm00001d004868,Zm00001d004881,Zm00001d005016,Zm00001d005028,Zm00001d005056,Zm00001d005057,Zm00001d005841,Zm00001d005871,Zm00001d005972,Zm00001d006027,Zm00001d006195,Zm00001d006653,Zm00001d006721,Zm00001d007173,Zm00001d007188,Zm00001d0…	GO:2001141
gibberellin metabolic process	0.0158449	Zm00001d002999,Zm00001d012712,Zm00001d018617,Zm00001d037565,Zm00001d037724,Zm00001d038511,Zm00001d040737,Zm00001d048867	GO:0009685
single-organism process	0.0160979	Zm00001d000060,Zm00001d000072,Zm00001d000107,Zm00001d000163,Zm00001d000204,Zm00001d000222,Zm00001d000233,Zm00001d000237,Zm00001d001817,Zm00001d001820,Zm00001d001879,Zm00001d001883,Zm00001d002042,Zm00001d002052,Zm00001d002085,Zm00001d002090,Zm00001d002168,Zm00001d002172,Zm00001d002198,Zm00001d002199,Zm00001d002260,Zm00001d002333,Zm00001d002423,Zm00001d002426,Zm00001d002435,Zm00001d002447,Zm00001d0…	GO:0044699
diterpenoid metabolic process	0.0163043	Zm00001d002999,Zm00001d012712,Zm00001d018617,Zm00001d037565,Zm00001d037724,Zm00001d038511,Zm00001d040737,Zm00001d041082,Zm00001d048867	GO:0016101
reactive oxygen species metabolic process	0.0167583	Zm00001d002042,Zm00001d002426,Zm00001d002897,Zm00001d002901,Zm00001d003707,Zm00001d007160,Zm00001d007952,Zm00001d009140,Zm00001d014341,Zm00001d014606,Zm00001d017696,Zm00001d022283,Zm00001d022456,Zm00001d022457,Zm00001d024745,Zm00001d024749,Zm00001d024750,Zm00001d024753,Zm00001d025402,Zm00001d027511,Zm00001d029279,Zm00001d029280,Zm00001d031635,Zm00001d034128,Zm00001d037359,Zm00001d037410,Zm00001d0…	GO:0072593
cell differentiation	0.0284375	Zm00001d002476,Zm00001d002482,Zm00001d002658,Zm00001d004413,Zm00001d004744,Zm00001d005055,Zm00001d005784,Zm00001d006236,Zm00001d007347,Zm00001d011614,Zm00001d011645,Zm00001d011739,Zm00001d013164,Zm00001d017268,Zm00001d018097,Zm00001d020457,Zm00001d020569,Zm00001d021537,Zm00001d023425,Zm00001d026197,Zm00001d026203,Zm00001d026204,Zm00001d031270,Zm00001d035918,Zm00001d038878,Zm00001d043611,Zm00001d0…	GO:0030154
chemical homeostasis	0.0387873	Zm00001d002884,Zm00001d002999,Zm00001d003349,Zm00001d006063,Zm00001d006082,Zm00001d006503,Zm00001d006721,Zm00001d009706,Zm00001d010629,Zm00001d011117,Zm00001d013629,Zm00001d013720,Zm00001d014554,Zm00001d015721,Zm00001d017427,Zm00001d018617,Zm00001d021014,Zm00001d021639,Zm00001d021973,Zm00001d022351,Zm00001d022504,Zm00001d027265,Zm00001d027511,Zm00001d028689,Zm00001d028694,Zm00001d031077,Zm00001d0…	GO:0048878
monovalent inorganic cation transport	0.0432457	Zm00001d000072,Zm00001d000233,Zm00001d001817,Zm00001d002333,Zm00001d003208,Zm00001d003859,Zm00001d006697,Zm00001d007255,Zm00001d008604,Zm00001d010629,Zm00001d011473,Zm00001d011913,Zm00001d014060,Zm00001d016982,Zm00001d017713,Zm00001d018918,Zm00001d019631,Zm00001d021935,Zm00001d021938,Zm00001d021943,Zm00001d022504,Zm00001d023941,Zm00001d026289,Zm00001d027265,Zm00001d027593,Zm00001d028151,Zm00001d0…	GO:0015672

## Sheet: AGPv4 GO CC
cell periphery	3.04531e-20	Zm00001d000006,Zm00001d000018,Zm00001d001817,Zm00001d001993,Zm00001d002167,Zm00001d002168,Zm00001d002172,Zm00001d002198,Zm00001d002199,Zm00001d002447,Zm00001d002536,Zm00001d002590,Zm00001d002658,Zm00001d002726,Zm00001d002773,Zm00001d002803,Zm00001d002833,Zm00001d002897,Zm00001d002974,Zm00001d003006,Zm00001d003069,Zm00001d003377,Zm00001d003418,Zm00001d003676,Zm00001d003716,Zm00001d003723,Zm00001d0…	GO:0071944
plasma membrane	2.82941e-16	Zm00001d001817,Zm00001d001993,Zm00001d002167,Zm00001d002168,Zm00001d002172,Zm00001d002198,Zm00001d002199,Zm00001d002447,Zm00001d002536,Zm00001d002658,Zm00001d002773,Zm00001d002803,Zm00001d002974,Zm00001d003006,Zm00001d003069,Zm00001d003377,Zm00001d003418,Zm00001d003676,Zm00001d003716,Zm00001d003723,Zm00001d004198,Zm00001d005010,Zm00001d005083,Zm00001d005158,Zm00001d005506,Zm00001d005782,Zm00001d0…	GO:0005886
extracellular region	8.87963e-13	Zm00001d000006,Zm00001d000008,Zm00001d000012,Zm00001d000018,Zm00001d002042,Zm00001d002897,Zm00001d002901,Zm00001d003707,Zm00001d004355,Zm00001d004364,Zm00001d004754,Zm00001d005333,Zm00001d006873,Zm00001d007160,Zm00001d007935,Zm00001d007952,Zm00001d008796,Zm00001d009140,Zm00001d009296,Zm00001d009309,Zm00001d012702,Zm00001d013261,Zm00001d014341,Zm00001d014606,Zm00001d014617,Zm00001d015347,Zm00001d0…	GO:0005576
intrinsic component of plasma membrane	1.35956e-05	Zm00001d001817,Zm00001d002773,Zm00001d002803,Zm00001d006697,Zm00001d007899,Zm00001d009010,Zm00001d009448,Zm00001d010527,Zm00001d010671,Zm00001d011886,Zm00001d012281,Zm00001d012853,Zm00001d014872,Zm00001d017249,Zm00001d017698,Zm00001d018874,Zm00001d018876,Zm00001d018877,Zm00001d018879,Zm00001d019304,Zm00001d019537,Zm00001d021850,Zm00001d021935,Zm00001d021938,Zm00001d021943,Zm00001d022512,Zm00001d0…	GO:0031226
intrinsic component of membrane	0.00084638	Zm00001d000072,Zm00001d000204,Zm00001d000222,Zm00001d000233,Zm00001d001817,Zm00001d001993,Zm00001d002013,Zm00001d002021,Zm00001d002052,Zm00001d002090,Zm00001d002168,Zm00001d002172,Zm00001d002191,Zm00001d002198,Zm00001d002199,Zm00001d002333,Zm00001d002423,Zm00001d002430,Zm00001d002435,Zm00001d002491,Zm00001d002503,Zm00001d002536,Zm00001d002555,Zm00001d002557,Zm00001d002687,Zm00001d002712,Zm00001d0…	GO:0031224
anchored component of plasma membrane	0.001355	Zm00001d002773,Zm00001d002803,Zm00001d007899,Zm00001d009010,Zm00001d010527,Zm00001d010671,Zm00001d011886,Zm00001d012281,Zm00001d018874,Zm00001d018876,Zm00001d018877,Zm00001d018879,Zm00001d019304,Zm00001d021850,Zm00001d022607,Zm00001d025564,Zm00001d028243,Zm00001d028486,Zm00001d034396,Zm00001d034977,Zm00001d038049,Zm00001d040504,Zm00001d042917,Zm00001d047845,Zm00001d048883,Zm00001d048887,Zm00001d0…	GO:0046658
plasma membrane part	0.00155166	Zm00001d001817,Zm00001d002773,Zm00001d002803,Zm00001d006697,Zm00001d007899,Zm00001d009010,Zm00001d009448,Zm00001d010527,Zm00001d010671,Zm00001d011886,Zm00001d012281,Zm00001d012853,Zm00001d014872,Zm00001d017249,Zm00001d017698,Zm00001d018874,Zm00001d018876,Zm00001d018877,Zm00001d018879,Zm00001d019304,Zm00001d019537,Zm00001d021850,Zm00001d021935,Zm00001d021938,Zm00001d021943,Zm00001d022512,Zm00001d0…	GO:0044459
anchored component of membrane	0.00166127	Zm00001d002773,Zm00001d002803,Zm00001d007899,Zm00001d009010,Zm00001d010527,Zm00001d010671,Zm00001d011886,Zm00001d012281,Zm00001d018874,Zm00001d018876,Zm00001d018877,Zm00001d018879,Zm00001d019304,Zm00001d021850,Zm00001d022607,Zm00001d025564,Zm00001d028243,Zm00001d028486,Zm00001d034396,Zm00001d034977,Zm00001d038049,Zm00001d040504,Zm00001d042917,Zm00001d047845,Zm00001d048883,Zm00001d048887,Zm00001d0…	GO:0031225
integral component of membrane	0.00753231	Zm00001d000072,Zm00001d000204,Zm00001d000222,Zm00001d000233,Zm00001d001817,Zm00001d001993,Zm00001d002013,Zm00001d002021,Zm00001d002052,Zm00001d002090,Zm00001d002168,Zm00001d002172,Zm00001d002191,Zm00001d002198,Zm00001d002199,Zm00001d002333,Zm00001d002423,Zm00001d002430,Zm00001d002435,Zm00001d002491,Zm00001d002503,Zm00001d002536,Zm00001d002555,Zm00001d002557,Zm00001d002687,Zm00001d002712,Zm00001d0…	GO:0016021
cell wall	0.0138116	Zm00001d000006,Zm00001d000018,Zm00001d002726,Zm00001d002833,Zm00001d002897,Zm00001d005333,Zm00001d009140,Zm00001d009309,Zm00001d014617,Zm00001d015347,Zm00001d017696,Zm00001d018080,Zm00001d018404,Zm00001d022283,Zm00001d024379,Zm00001d024749,Zm00001d024750,Zm00001d024753,Zm00001d026415,Zm00001d027717,Zm00001d028474,Zm00001d028689,Zm00001d029279,Zm00001d029280,Zm00001d029814,Zm00001d030791,Zm00001d0…	GO:0005618
external encapsulating structure	0.0138116	Zm00001d000006,Zm00001d000018,Zm00001d002726,Zm00001d002833,Zm00001d002897,Zm00001d005333,Zm00001d009140,Zm00001d009309,Zm00001d014617,Zm00001d015347,Zm00001d017696,Zm00001d018080,Zm00001d018404,Zm00001d022283,Zm00001d024379,Zm00001d024749,Zm00001d024750,Zm00001d024753,Zm00001d026415,Zm00001d027717,Zm00001d028474,Zm00001d028689,Zm00001d029279,Zm00001d029280,Zm00001d029814,Zm00001d030791,Zm00001d0…	GO:0030312
membrane	0.032521	Zm00001d000072,Zm00001d000204,Zm00001d000222,Zm00001d000233,Zm00001d001817,Zm00001d001993,Zm00001d002013,Zm00001d002021,Zm00001d002052,Zm00001d002090,Zm00001d002167,Zm00001d002168,Zm00001d002172,Zm00001d002191,Zm00001d002198,Zm00001d002199,Zm00001d002333,Zm00001d002423,Zm00001d002426,Zm00001d002430,Zm00001d002435,Zm00001d002447,Zm00001d002491,Zm00001d002503,Zm00001d002536,Zm00001d002555,Zm00001d0…	GO:0016020

## Sheet: AGPv4 GO MF
monooxygenase activity	3.19157e-28	Zm00001d002687,Zm00001d003283,Zm00001d003349,Zm00001d004388,Zm00001d004389,Zm00001d004486,Zm00001d004506,Zm00001d005439,Zm00001d005823,Zm00001d006503,Zm00001d006649,Zm00001d007112,Zm00001d007180,Zm00001d007918,Zm00001d008381,Zm00001d008985,Zm00001d008990,Zm00001d010265,Zm00001d011117,Zm00001d011419,Zm00001d011420,Zm00001d011932,Zm00001d013231,Zm00001d013629,Zm00001d013720,Zm00001d013759,Zm00001d0…	GO:0004497
oxidoreductase activity, acting on paired donors, with incorporation or reduction of molecular oxygen	6.0811e-28	Zm00001d002687,Zm00001d002999,Zm00001d003283,Zm00001d003349,Zm00001d004019,Zm00001d004388,Zm00001d004389,Zm00001d004486,Zm00001d004506,Zm00001d005439,Zm00001d005823,Zm00001d006503,Zm00001d006649,Zm00001d007112,Zm00001d007180,Zm00001d007918,Zm00001d008381,Zm00001d008985,Zm00001d008990,Zm00001d010265,Zm00001d011117,Zm00001d011419,Zm00001d011420,Zm00001d011932,Zm00001d012712,Zm00001d013231,Zm00001d0…	GO:0016705
tetrapyrrole binding	9.07161e-26	Zm00001d002042,Zm00001d002426,Zm00001d002687,Zm00001d002897,Zm00001d002901,Zm00001d003283,Zm00001d003319,Zm00001d003349,Zm00001d003707,Zm00001d004486,Zm00001d004506,Zm00001d005823,Zm00001d006503,Zm00001d006649,Zm00001d006663,Zm00001d007112,Zm00001d007160,Zm00001d007180,Zm00001d007918,Zm00001d007952,Zm00001d008381,Zm00001d008985,Zm00001d008990,Zm00001d009140,Zm00001d010265,Zm00001d011117,Zm00001d0…	GO:0046906
heme binding	1.17305e-25	Zm00001d002042,Zm00001d002426,Zm00001d002687,Zm00001d002897,Zm00001d002901,Zm00001d003283,Zm00001d003319,Zm00001d003349,Zm00001d003707,Zm00001d004486,Zm00001d004506,Zm00001d005823,Zm00001d006503,Zm00001d006649,Zm00001d007112,Zm00001d007160,Zm00001d007180,Zm00001d007918,Zm00001d007952,Zm00001d008381,Zm00001d008985,Zm00001d008990,Zm00001d009140,Zm00001d010265,Zm00001d011117,Zm00001d011419,Zm00001d0…	GO:0020037
oxidoreductase activity, acting on paired donors, with incorporation or reduction of molecular oxygen, NAD(P)H as one donor, and incorporation of one atom of oxygen	7.92746e-21	Zm00001d003283,Zm00001d004388,Zm00001d004389,Zm00001d004486,Zm00001d004506,Zm00001d005439,Zm00001d005823,Zm00001d006649,Zm00001d007112,Zm00001d007918,Zm00001d008985,Zm00001d008990,Zm00001d010265,Zm00001d011932,Zm00001d013231,Zm00001d013759,Zm00001d013818,Zm00001d013830,Zm00001d013862,Zm00001d014136,Zm00001d015578,Zm00001d015579,Zm00001d016151,Zm00001d017077,Zm00001d018648,Zm00001d018650,Zm00001d0…	GO:0016709
iron ion binding	1.49576e-19	Zm00001d002687,Zm00001d003283,Zm00001d003349,Zm00001d004486,Zm00001d004506,Zm00001d005823,Zm00001d006503,Zm00001d006649,Zm00001d007112,Zm00001d007180,Zm00001d007918,Zm00001d008381,Zm00001d008985,Zm00001d008990,Zm00001d010265,Zm00001d011117,Zm00001d011419,Zm00001d011420,Zm00001d011932,Zm00001d013098,Zm00001d013231,Zm00001d013629,Zm00001d013720,Zm00001d013759,Zm00001d013818,Zm00001d013830,Zm00001d0…	GO:0005506
oxidoreductase activity	4.1498e-18	Zm00001d000060,Zm00001d000107,Zm00001d000163,Zm00001d001820,Zm00001d001883,Zm00001d002042,Zm00001d002260,Zm00001d002426,Zm00001d002435,Zm00001d002613,Zm00001d002680,Zm00001d002687,Zm00001d002736,Zm00001d002897,Zm00001d002901,Zm00001d002999,Zm00001d003283,Zm00001d003319,Zm00001d003349,Zm00001d003707,Zm00001d003841,Zm00001d004019,Zm00001d004048,Zm00001d004388,Zm00001d004389,Zm00001d004443,Zm00001d0…	GO:0016491
transmembrane transporter activity	2.2832e-09	Zm00001d000072,Zm00001d000204,Zm00001d000222,Zm00001d000233,Zm00001d001817,Zm00001d002191,Zm00001d002333,Zm00001d002423,Zm00001d002503,Zm00001d002738,Zm00001d002884,Zm00001d003006,Zm00001d003208,Zm00001d003666,Zm00001d003716,Zm00001d003859,Zm00001d004305,Zm00001d004306,Zm00001d004308,Zm00001d004442,Zm00001d005782,Zm00001d006082,Zm00001d006115,Zm00001d006494,Zm00001d006508,Zm00001d006697,Zm00001d0…	GO:0022857
nucleic acid binding transcription factor activity	3.80668e-07	Zm00001d000303,Zm00001d002618,Zm00001d002620,Zm00001d002760,Zm00001d002761,Zm00001d002794,Zm00001d003451,Zm00001d003553,Zm00001d003884,Zm00001d004868,Zm00001d005016,Zm00001d005056,Zm00001d005057,Zm00001d005841,Zm00001d005871,Zm00001d006027,Zm00001d006195,Zm00001d006653,Zm00001d006721,Zm00001d007188,Zm00001d007248,Zm00001d007713,Zm00001d007949,Zm00001d008570,Zm00001d008578,Zm00001d008794,Zm00001d0…	GO:0001071
transcription factor activity, sequence-specific DNA binding	3.80668e-07	Zm00001d000303,Zm00001d002618,Zm00001d002620,Zm00001d002760,Zm00001d002761,Zm00001d002794,Zm00001d003451,Zm00001d003553,Zm00001d003884,Zm00001d004868,Zm00001d005016,Zm00001d005056,Zm00001d005057,Zm00001d005841,Zm00001d005871,Zm00001d006027,Zm00001d006195,Zm00001d006653,Zm00001d006721,Zm00001d007188,Zm00001d007248,Zm00001d007713,Zm00001d007949,Zm00001d008570,Zm00001d008578,Zm00001d008794,Zm00001d0…	GO:0003700
transporter activity	2.62432e-06	Zm00001d000072,Zm00001d000204,Zm00001d000222,Zm00001d000233,Zm00001d001817,Zm00001d002191,Zm00001d002333,Zm00001d002423,Zm00001d002503,Zm00001d002738,Zm00001d002884,Zm00001d003006,Zm00001d003208,Zm00001d003666,Zm00001d003716,Zm00001d003859,Zm00001d004305,Zm00001d004306,Zm00001d004308,Zm00001d004442,Zm00001d005782,Zm00001d005933,Zm00001d006082,Zm00001d006115,Zm00001d006494,Zm00001d006508,Zm00001d0…	GO:0005215
sequence-specific DNA binding	2.96786e-06	Zm00001d000303,Zm00001d001784,Zm00001d002476,Zm00001d002482,Zm00001d002794,Zm00001d003553,Zm00001d004744,Zm00001d004924,Zm00001d005055,Zm00001d005056,Zm00001d005057,Zm00001d005784,Zm00001d006027,Zm00001d006195,Zm00001d006236,Zm00001d006721,Zm00001d007191,Zm00001d007248,Zm00001d007713,Zm00001d007842,Zm00001d007949,Zm00001d008570,Zm00001d008578,Zm00001d008794,Zm00001d010785,Zm00001d010805,Zm00001d0…	GO:0043565
serine-type endopeptidase inhibitor activity	5.64008e-06	Zm00001d009049,Zm00001d010025,Zm00001d015068,Zm00001d015076,Zm00001d015077,Zm00001d015079,Zm00001d024954,Zm00001d025482,Zm00001d030918,Zm00001d030919,Zm00001d030921,Zm00001d031034,Zm00001d031038,Zm00001d032599,Zm00001d039233,Zm00001d041830,Zm00001d048656	GO:0004867
quercetin 7-O-glucosyltransferase activity	1.10784e-05	Zm00001d006137,Zm00001d006140,Zm00001d008764,Zm00001d009484,Zm00001d010689,Zm00001d013246,Zm00001d014126,Zm00001d016431,Zm00001d017329,Zm00001d026471,Zm00001d034066,Zm00001d037216,Zm00001d037298,Zm00001d039607,Zm00001d039642,Zm00001d043165,Zm00001d043166,Zm00001d044106,Zm00001d044631,Zm00001d044943,Zm00001d046466,Zm00001d049544,Zm00001d049925,Zm00001d052479,Zm00001d053715	GO:0080044
quercetin 3-O-glucosyltransferase activity	1.43495e-05	Zm00001d006137,Zm00001d006140,Zm00001d008764,Zm00001d009484,Zm00001d010689,Zm00001d013246,Zm00001d014126,Zm00001d016431,Zm00001d017329,Zm00001d026471,Zm00001d034066,Zm00001d037216,Zm00001d037298,Zm00001d039607,Zm00001d039642,Zm00001d043165,Zm00001d043166,Zm00001d044106,Zm00001d044631,Zm00001d044943,Zm00001d046466,Zm00001d049544,Zm00001d049925,Zm00001d052479,Zm00001d053715	GO:0080043
dioxygenase activity	2.0344e-05	Zm00001d000163,Zm00001d002736,Zm00001d002999,Zm00001d011208,Zm00001d012212,Zm00001d012712,Zm00001d013689,Zm00001d015852,Zm00001d017294,Zm00001d018181,Zm00001d018184,Zm00001d018617,Zm00001d019365,Zm00001d020069,Zm00001d020163,Zm00001d020686,Zm00001d024258,Zm00001d026431,Zm00001d030548,Zm00001d031449,Zm00001d031926,Zm00001d037565,Zm00001d037724,Zm00001d040737,Zm00001d041086,Zm00001d041087,Zm00001d0…	GO:0051213
substrate-specific transmembrane transporter activity	3.85281e-05	Zm00001d000072,Zm00001d000204,Zm00001d000222,Zm00001d000233,Zm00001d001817,Zm00001d002333,Zm00001d002423,Zm00001d002738,Zm00001d002884,Zm00001d003006,Zm00001d003208,Zm00001d003666,Zm00001d003859,Zm00001d005782,Zm00001d006082,Zm00001d006508,Zm00001d006697,Zm00001d007255,Zm00001d008604,Zm00001d009706,Zm00001d010209,Zm00001d010210,Zm00001d010410,Zm00001d010440,Zm00001d010629,Zm00001d010954,Zm00001d0…	GO:0022891
endopeptidase inhibitor activity	7.34039e-05	Zm00001d009049,Zm00001d010025,Zm00001d012068,Zm00001d015068,Zm00001d015076,Zm00001d015077,Zm00001d015079,Zm00001d024954,Zm00001d025482,Zm00001d030918,Zm00001d030919,Zm00001d030921,Zm00001d031034,Zm00001d031038,Zm00001d032599,Zm00001d039233,Zm00001d041830,Zm00001d048656	GO:0004866
peptidase inhibitor activity	7.34039e-05	Zm00001d009049,Zm00001d010025,Zm00001d012068,Zm00001d015068,Zm00001d015076,Zm00001d015077,Zm00001d015079,Zm00001d024954,Zm00001d025482,Zm00001d030918,Zm00001d030919,Zm00001d030921,Zm00001d031034,Zm00001d031038,Zm00001d032599,Zm00001d039233,Zm00001d041830,Zm00001d048656	GO:0030414
solute:proton symporter activity	9.35053e-05	Zm00001d000072,Zm00001d001817,Zm00001d003208,Zm00001d006697,Zm00001d007255,Zm00001d008604,Zm00001d014060,Zm00001d014872,Zm00001d016982,Zm00001d017713,Zm00001d019537,Zm00001d021935,Zm00001d021938,Zm00001d021943,Zm00001d023941,Zm00001d027593,Zm00001d028151,Zm00001d032740,Zm00001d034674,Zm00001d038180,Zm00001d038181,Zm00001d041163,Zm00001d042473,Zm00001d043374,Zm00001d043463,Zm00001d044768,Zm00001d0…	GO:0015295
endopeptidase regulator activity	9.36973e-05	Zm00001d009049,Zm00001d010025,Zm00001d012068,Zm00001d015068,Zm00001d015076,Zm00001d015077,Zm00001d015079,Zm00001d024954,Zm00001d025482,Zm00001d030918,Zm00001d030919,Zm00001d030921,Zm00001d031034,Zm00001d031038,Zm00001d032599,Zm00001d039233,Zm00001d041830,Zm00001d048656	GO:0061135
peptide:proton symporter activity	0.000113365	Zm00001d000072,Zm00001d003208,Zm00001d007255,Zm00001d008604,Zm00001d014060,Zm00001d016982,Zm00001d017713,Zm00001d027593,Zm00001d032740,Zm00001d034674,Zm00001d038180,Zm00001d038181,Zm00001d041163,Zm00001d042473,Zm00001d043374,Zm00001d043463,Zm00001d044768,Zm00001d045667,Zm00001d051548	GO:0015333
proton-dependent peptide secondary active transmembrane transporter activity	0.000113365	Zm00001d000072,Zm00001d003208,Zm00001d007255,Zm00001d008604,Zm00001d014060,Zm00001d016982,Zm00001d017713,Zm00001d027593,Zm00001d032740,Zm00001d034674,Zm00001d038180,Zm00001d038181,Zm00001d041163,Zm00001d042473,Zm00001d043374,Zm00001d043463,Zm00001d044768,Zm00001d045667,Zm00001d051548	GO:0022897
peptidase regulator activity	0.000120354	Zm00001d009049,Zm00001d010025,Zm00001d012068,Zm00001d015068,Zm00001d015076,Zm00001d015077,Zm00001d015079,Zm00001d024954,Zm00001d025482,Zm00001d030918,Zm00001d030919,Zm00001d030921,Zm00001d031034,Zm00001d031038,Zm00001d032599,Zm00001d039233,Zm00001d041830,Zm00001d048656	GO:0061134
oligopeptide transporter activity	0.000164401	Zm00001d000072,Zm00001d003208,Zm00001d007255,Zm00001d008604,Zm00001d014060,Zm00001d016982,Zm00001d017698,Zm00001d017713,Zm00001d027593,Zm00001d032740,Zm00001d034674,Zm00001d038180,Zm00001d038181,Zm00001d041163,Zm00001d042473,Zm00001d043374,Zm00001d043463,Zm00001d044768,Zm00001d045667,Zm00001d051548	GO:0015198
oligopeptide transmembrane transporter activity	0.000164401	Zm00001d000072,Zm00001d003208,Zm00001d007255,Zm00001d008604,Zm00001d014060,Zm00001d016982,Zm00001d017698,Zm00001d017713,Zm00001d027593,Zm00001d032740,Zm00001d034674,Zm00001d038180,Zm00001d038181,Zm00001d041163,Zm00001d042473,Zm00001d043374,Zm00001d043463,Zm00001d044768,Zm00001d045667,Zm00001d051548	GO:0035673
active transmembrane transporter activity	0.000339098	Zm00001d000072,Zm00001d000204,Zm00001d000233,Zm00001d001817,Zm00001d002503,Zm00001d003208,Zm00001d004442,Zm00001d006494,Zm00001d006697,Zm00001d007255,Zm00001d008226,Zm00001d008604,Zm00001d009448,Zm00001d010629,Zm00001d011185,Zm00001d011319,Zm00001d011498,Zm00001d012438,Zm00001d014060,Zm00001d014872,Zm00001d016396,Zm00001d016982,Zm00001d017590,Zm00001d017713,Zm00001d019480,Zm00001d019537,Zm00001d0…	GO:0022804
symporter activity	0.00038289	Zm00001d000072,Zm00001d001817,Zm00001d003208,Zm00001d006697,Zm00001d007255,Zm00001d008604,Zm00001d014060,Zm00001d014872,Zm00001d016982,Zm00001d017713,Zm00001d019537,Zm00001d021935,Zm00001d021938,Zm00001d021943,Zm00001d023941,Zm00001d027593,Zm00001d028151,Zm00001d032740,Zm00001d034674,Zm00001d038180,Zm00001d038181,Zm00001d041163,Zm00001d042473,Zm00001d043374,Zm00001d043463,Zm00001d044768,Zm00001d0…	GO:0015293
solute:cation symporter activity	0.000413324	Zm00001d000072,Zm00001d001817,Zm00001d003208,Zm00001d006697,Zm00001d007255,Zm00001d008604,Zm00001d014060,Zm00001d014872,Zm00001d016982,Zm00001d017713,Zm00001d019537,Zm00001d021935,Zm00001d021938,Zm00001d021943,Zm00001d023941,Zm00001d027593,Zm00001d028151,Zm00001d032740,Zm00001d034674,Zm00001d038180,Zm00001d038181,Zm00001d041163,Zm00001d042473,Zm00001d043374,Zm00001d043463,Zm00001d044768,Zm00001d0…	GO:0015294
ion transmembrane transporter activity	0.00048367	Zm00001d000072,Zm00001d000204,Zm00001d000233,Zm00001d001817,Zm00001d002333,Zm00001d002884,Zm00001d003208,Zm00001d003666,Zm00001d003859,Zm00001d005782,Zm00001d006508,Zm00001d006697,Zm00001d007255,Zm00001d008604,Zm00001d009706,Zm00001d010209,Zm00001d010210,Zm00001d010629,Zm00001d010954,Zm00001d011473,Zm00001d011679,Zm00001d011913,Zm00001d013243,Zm00001d013270,Zm00001d014060,Zm00001d014152,Zm00001d0…	GO:0015075
metal ion binding	0.00109781	Zm00001d000006,Zm00001d000008,Zm00001d000012,Zm00001d000018,Zm00001d000163,Zm00001d002042,Zm00001d002317,Zm00001d002435,Zm00001d002447,Zm00001d002491,Zm00001d002494,Zm00001d002496,Zm00001d002555,Zm00001d002687,Zm00001d002726,Zm00001d002731,Zm00001d002736,Zm00001d002897,Zm00001d002901,Zm00001d002999,Zm00001d003069,Zm00001d003162,Zm00001d003283,Zm00001d003349,Zm00001d003575,Zm00001d003707,Zm00001d0…	GO:0046872
cation binding	0.00192964	Zm00001d000006,Zm00001d000008,Zm00001d000012,Zm00001d000018,Zm00001d000163,Zm00001d002042,Zm00001d002317,Zm00001d002435,Zm00001d002447,Zm00001d002491,Zm00001d002494,Zm00001d002496,Zm00001d002555,Zm00001d002687,Zm00001d002726,Zm00001d002731,Zm00001d002736,Zm00001d002897,Zm00001d002901,Zm00001d002999,Zm00001d003069,Zm00001d003162,Zm00001d003283,Zm00001d003349,Zm00001d003575,Zm00001d003707,Zm00001d0…	GO:0043169
UDP-glucosyltransferase activity	0.00259288	Zm00001d000237,Zm00001d002256,Zm00001d003676,Zm00001d006137,Zm00001d006140,Zm00001d008764,Zm00001d009484,Zm00001d010689,Zm00001d012335,Zm00001d013246,Zm00001d014126,Zm00001d016431,Zm00001d017329,Zm00001d026337,Zm00001d026471,Zm00001d034066,Zm00001d036900,Zm00001d037216,Zm00001d037298,Zm00001d039607,Zm00001d039642,Zm00001d041972,Zm00001d043165,Zm00001d043166,Zm00001d043428,Zm00001d044106,Zm00001d0…	GO:0035251
substrate-specific transporter activity	0.00318962	Zm00001d000072,Zm00001d000204,Zm00001d000222,Zm00001d000233,Zm00001d001817,Zm00001d002333,Zm00001d002423,Zm00001d002738,Zm00001d002884,Zm00001d003006,Zm00001d003208,Zm00001d003666,Zm00001d003859,Zm00001d005782,Zm00001d006082,Zm00001d006508,Zm00001d006697,Zm00001d007255,Zm00001d008604,Zm00001d009706,Zm00001d010209,Zm00001d010210,Zm00001d010410,Zm00001d010440,Zm00001d010629,Zm00001d010954,Zm00001d0…	GO:0022892
peroxidase activity	0.0031952	Zm00001d002042,Zm00001d002426,Zm00001d002897,Zm00001d002901,Zm00001d003319,Zm00001d003707,Zm00001d007160,Zm00001d007952,Zm00001d009140,Zm00001d014341,Zm00001d014606,Zm00001d017696,Zm00001d022283,Zm00001d022456,Zm00001d022457,Zm00001d024745,Zm00001d024749,Zm00001d024750,Zm00001d024753,Zm00001d025402,Zm00001d027511,Zm00001d029085,Zm00001d029089,Zm00001d029279,Zm00001d029280,Zm00001d031635,Zm00001d0…	GO:0004601
oxidoreductase activity, acting on peroxide as acceptor	0.0031952	Zm00001d002042,Zm00001d002426,Zm00001d002897,Zm00001d002901,Zm00001d003319,Zm00001d003707,Zm00001d007160,Zm00001d007952,Zm00001d009140,Zm00001d014341,Zm00001d014606,Zm00001d017696,Zm00001d022283,Zm00001d022456,Zm00001d022457,Zm00001d024745,Zm00001d024749,Zm00001d024750,Zm00001d024753,Zm00001d025402,Zm00001d027511,Zm00001d029085,Zm00001d029089,Zm00001d029279,Zm00001d029280,Zm00001d031635,Zm00001d0…	GO:0016684
gibberellin 2-beta-dioxygenase activity	0.00320373	Zm00001d002999,Zm00001d012712,Zm00001d018617,Zm00001d037565,Zm00001d037724,Zm00001d040737	GO:0045543
secondary active transmembrane transporter activity	0.00326385	Zm00001d000072,Zm00001d000204,Zm00001d000233,Zm00001d001817,Zm00001d003208,Zm00001d006494,Zm00001d006697,Zm00001d007255,Zm00001d008226,Zm00001d008604,Zm00001d010629,Zm00001d011498,Zm00001d014060,Zm00001d014872,Zm00001d016982,Zm00001d017590,Zm00001d017713,Zm00001d019480,Zm00001d019537,Zm00001d021569,Zm00001d021629,Zm00001d021935,Zm00001d021938,Zm00001d021943,Zm00001d022504,Zm00001d023941,Zm00001d0…	GO:0015291
glucosyltransferase activity	0.00345756	Zm00001d000237,Zm00001d002256,Zm00001d003676,Zm00001d006137,Zm00001d006140,Zm00001d008764,Zm00001d009309,Zm00001d009484,Zm00001d010689,Zm00001d012335,Zm00001d013246,Zm00001d014126,Zm00001d014617,Zm00001d016431,Zm00001d017329,Zm00001d024379,Zm00001d026337,Zm00001d026471,Zm00001d029814,Zm00001d034066,Zm00001d036900,Zm00001d037216,Zm00001d037298,Zm00001d039607,Zm00001d039642,Zm00001d041972,Zm00001d0…	GO:0046527
cation transmembrane transporter activity	0.00374041	Zm00001d000072,Zm00001d000233,Zm00001d001817,Zm00001d002333,Zm00001d002884,Zm00001d003208,Zm00001d003666,Zm00001d003859,Zm00001d006697,Zm00001d007255,Zm00001d008604,Zm00001d010629,Zm00001d010954,Zm00001d011473,Zm00001d011913,Zm00001d013270,Zm00001d014060,Zm00001d014872,Zm00001d016982,Zm00001d017249,Zm00001d017713,Zm00001d018918,Zm00001d019228,Zm00001d019327,Zm00001d019537,Zm00001d019631,Zm00001d0…	GO:0008324
UDP-glycosyltransferase activity	0.00493558	Zm00001d000237,Zm00001d002256,Zm00001d003292,Zm00001d003483,Zm00001d003676,Zm00001d006137,Zm00001d006140,Zm00001d008764,Zm00001d009484,Zm00001d010689,Zm00001d012335,Zm00001d012648,Zm00001d013246,Zm00001d014126,Zm00001d016431,Zm00001d016896,Zm00001d016942,Zm00001d017329,Zm00001d021219,Zm00001d026337,Zm00001d026471,Zm00001d031223,Zm00001d032222,Zm00001d033568,Zm00001d034066,Zm00001d036900,Zm00001d0…	GO:0008194
chitinase activity	0.00582203	Zm00001d003190,Zm00001d008199,Zm00001d017152,Zm00001d019405,Zm00001d019407,Zm00001d025753,Zm00001d029794,Zm00001d042769,Zm00001d042770,Zm00001d042771	GO:0004568
regulatory region DNA binding	0.00603821	Zm00001d002476,Zm00001d002482,Zm00001d004744,Zm00001d005055,Zm00001d005784,Zm00001d006236,Zm00001d007949,Zm00001d008578,Zm00001d011406,Zm00001d011614,Zm00001d011645,Zm00001d011739,Zm00001d013164,Zm00001d013259,Zm00001d017268,Zm00001d018097,Zm00001d018142,Zm00001d018667,Zm00001d020457,Zm00001d020569,Zm00001d021537,Zm00001d026197,Zm00001d026203,Zm00001d026204,Zm00001d027757,Zm00001d028768,Zm00001d0…	GO:0000975
regulatory region nucleic acid binding	0.00603821	Zm00001d002476,Zm00001d002482,Zm00001d004744,Zm00001d005055,Zm00001d005784,Zm00001d006236,Zm00001d007949,Zm00001d008578,Zm00001d011406,Zm00001d011614,Zm00001d011645,Zm00001d011739,Zm00001d013164,Zm00001d013259,Zm00001d017268,Zm00001d018097,Zm00001d018142,Zm00001d018667,Zm00001d020457,Zm00001d020569,Zm00001d021537,Zm00001d026197,Zm00001d026203,Zm00001d026204,Zm00001d027757,Zm00001d028768,Zm00001d0…	GO:0001067
transcription regulatory region DNA binding	0.00603821	Zm00001d002476,Zm00001d002482,Zm00001d004744,Zm00001d005055,Zm00001d005784,Zm00001d006236,Zm00001d007949,Zm00001d008578,Zm00001d011406,Zm00001d011614,Zm00001d011645,Zm00001d011739,Zm00001d013164,Zm00001d013259,Zm00001d017268,Zm00001d018097,Zm00001d018142,Zm00001d018667,Zm00001d020457,Zm00001d020569,Zm00001d021537,Zm00001d026197,Zm00001d026203,Zm00001d026204,Zm00001d027757,Zm00001d028768,Zm00001d0…	GO:0044212
channel activity	0.0112089	Zm00001d002738,Zm00001d003006,Zm00001d005782,Zm00001d006508,Zm00001d009706,Zm00001d010209,Zm00001d010210,Zm00001d010410,Zm00001d011473,Zm00001d013243,Zm00001d017485,Zm00001d018037,Zm00001d018329,Zm00001d018615,Zm00001d018918,Zm00001d020383,Zm00001d024634,Zm00001d026177,Zm00001d030133,Zm00001d034076,Zm00001d038240,Zm00001d038252,Zm00001d046303,Zm00001d049578,Zm00001d051174,Zm00001d051362,Zm00001d0…	GO:0015267
passive transmembrane transporter activity	0.0112089	Zm00001d002738,Zm00001d003006,Zm00001d005782,Zm00001d006508,Zm00001d009706,Zm00001d010209,Zm00001d010210,Zm00001d010410,Zm00001d011473,Zm00001d013243,Zm00001d017485,Zm00001d018037,Zm00001d018329,Zm00001d018615,Zm00001d018918,Zm00001d020383,Zm00001d024634,Zm00001d026177,Zm00001d030133,Zm00001d034076,Zm00001d038240,Zm00001d038252,Zm00001d046303,Zm00001d049578,Zm00001d051174,Zm00001d051362,Zm00001d0…	GO:0022803
N,N-dimethylaniline monooxygenase activity	0.0129926	Zm00001d004388,Zm00001d004389,Zm00001d005439,Zm00001d018648,Zm00001d018650,Zm00001d037322,Zm00001d039323,Zm00001d048260,Zm00001d048861	GO:0004499
glycerol-3-phosphate 2-O-acyltransferase activity	0.0147882	Zm00001d014984,Zm00001d032973,Zm00001d033915,Zm00001d034732,Zm00001d038366,Zm00001d049616	GO:0090447
oxidoreductase activity, acting on paired donors, with incorporation or reduction of molecular oxygen, 2-oxoglutarate as one donor, and incorporation of one atom each of oxygen into both donors	0.0204787	Zm00001d002999,Zm00001d012712,Zm00001d018181,Zm00001d018184,Zm00001d018617,Zm00001d037565,Zm00001d037724,Zm00001d040737	GO:0016706
glutathione transferase activity	0.0236442	Zm00001d013693,Zm00001d018809,Zm00001d027542,Zm00001d029699,Zm00001d029701,Zm00001d029702,Zm00001d029703,Zm00001d029706,Zm00001d029707,Zm00001d033707,Zm00001d042095,Zm00001d042098,Zm00001d042099,Zm00001d042102,Zm00001d048559	GO:0004364
transferase activity, transferring hexosyl groups	0.0236891	Zm00001d000237,Zm00001d002256,Zm00001d003292,Zm00001d003483,Zm00001d003676,Zm00001d006137,Zm00001d006140,Zm00001d008764,Zm00001d009309,Zm00001d009484,Zm00001d010689,Zm00001d012335,Zm00001d012648,Zm00001d013246,Zm00001d014126,Zm00001d014617,Zm00001d016417,Zm00001d016429,Zm00001d016431,Zm00001d016435,Zm00001d016896,Zm00001d016942,Zm00001d017329,Zm00001d020692,Zm00001d021219,Zm00001d024379,Zm00001d0…	GO:0016758
water transmembrane transporter activity	0.026445	Zm00001d002738,Zm00001d003006,Zm00001d010410,Zm00001d017485,Zm00001d020383,Zm00001d026177,Zm00001d051174,Zm00001d051362,Zm00001d051872	GO:0005372
water channel activity	0.026445	Zm00001d002738,Zm00001d003006,Zm00001d010410,Zm00001d017485,Zm00001d020383,Zm00001d026177,Zm00001d051174,Zm00001d051362,Zm00001d051872	GO:0015250
transition metal ion binding	0.0317025	Zm00001d000006,Zm00001d000008,Zm00001d000012,Zm00001d000018,Zm00001d002317,Zm00001d002491,Zm00001d002687,Zm00001d002726,Zm00001d003162,Zm00001d003283,Zm00001d003349,Zm00001d003575,Zm00001d004413,Zm00001d004443,Zm00001d004486,Zm00001d004506,Zm00001d004769,Zm00001d005333,Zm00001d005823,Zm00001d005920,Zm00001d005936,Zm00001d006078,Zm00001d006323,Zm00001d006503,Zm00001d006638,Zm00001d006649,Zm00001d0…	GO:0046914
nutrient reservoir activity	0.0321465	Zm00001d000006,Zm00001d000008,Zm00001d000012,Zm00001d000018,Zm00001d005333,Zm00001d015347,Zm00001d043710,Zm00001d049425,Zm00001d049426,Zm00001d049439,Zm00001d050446,Zm00001d053249	GO:0045735

## Sheet: AGPv4 CornCyc
volatile	0.00273131	Zm00001d002370,Zm00001d007350,Zm00001d015216,Zm00001d015217,Zm00001d026268,Zm00001d030248,Zm00001d032527,Zm00001d036922,Zm00001d039695,Zm00001d046604,Zm00001d046610,Zm00001d048866,Zm00001d049989	PWY-4203
chitin	0.00553514	Zm00001d003190,Zm00001d008199,Zm00001d012613,Zm00001d017152,Zm00001d017639,Zm00001d019405,Zm00001d019407,Zm00001d025753,Zm00001d029794,Zm00001d041426,Zm00001d042769,Zm00001d042770,Zm00001d042771,Zm00001d043265	PWY-6902
flavonol	0.0075549	Zm00001d005823,Zm00001d007918,Zm00001d017077,Zm00001d018181,Zm00001d018184,Zm00001d020628,Zm00001d022075,Zm00001d029526,Zm00001d030548,Zm00001d045141,Zm00001d053202	PWY-3101
brassinosteroids	0.0075549	Zm00001d015721,Zm00001d016431,Zm00001d022262,Zm00001d022351,Zm00001d037091,Zm00001d037216,Zm00001d039642,Zm00001d039643,Zm00001d044943,Zm00001d045063,Zm00001d053617	PWY-6546
gibberellin	0.024517	Zm00001d002999,Zm00001d012712,Zm00001d017294,Zm00001d018617,Zm00001d037565,Zm00001d037724,Zm00001d040737	PWY-102
sanguinarine	0.0360803	Zm00001d024541,Zm00001d040326,Zm00001d049536,Zm00001d049539	PWY-5287

## Sheet: AGPv4 Reactome
Strigolactone biosynthesis	0.0461286	Zm00001d002736,Zm00001d039697,Zm00001d043442,Zm00001d053569	R-ZMA-5367729.1

## Sheet: RefSeq GO BP
oxidation-reduction process	1.79082e-11	100037809,100037810,100101533,100191217,100191339,100191603,100191769,100191807,100192011,100192482,100192631,100193472,100193552,100193733,100194154,100194244,100216644,100216819,100216859,100216881,100216995,100217085,100217090,100217282,100272288,100272333,100272582,100272666,100272756,100272834,100272856,100272868,100272916,100272974,100272992,100273368,100273383,100273421,100273519,100273577…	GO:0055114
transmembrane transport	0.000464611	100191452,100191554,100191709,100191751,100191990,100192005,100192109,100192469,100192638,100192842,100192997,100193350,100193474,100194111,100272328,100272489,100272673,100272903,100273056,100273198,100273211,100273292,100273339,100273600,100273979,100274325,100274435,100274857,100278788,100279417,100279622,100279939,100280676,100281125,100281401,100281406,100281425,100281564,100281595,100281620…	GO:0055085
oligopeptide transport	0.000795638	100191452,100191709,100191990,100192469,100192842,100274435,100281564,100281736,100286106,100383435,100383742,103630501,103643475,103647969,103650334	GO:0006857
single-organism metabolic process	0.0010581	100037809,100037810,100101533,100191217,100191222,100191339,100191418,100191529,100191595,100191603,100191671,100191769,100191807,100191887,100192004,100192011,100192017,100192350,100192351,100192482,100192631,100193051,100193472,100193522,100193552,100193653,100193733,100193772,100193891,100194154,100194244,100216644,100216722,100216730,100216819,100216859,100216881,100216938,100216995,100217085…	GO:0044710
oligopeptide transmembrane transport	0.00193001	100191452,100191990,100192469,100192842,100274435,100281564,100286106,100383435,100383742,103643475,103647969,103650334	GO:0035672
brassinosteroid homeostasis	0.00195098	100272666,100272916,100501664,103626026,103626352,103630138,103634425,103644296	GO:0010268
brassinosteroid metabolic process	0.00195098	100272666,100272916,100501664,103626026,103626352,103630138,103634425,103644296	GO:0016131
regulation of nucleic acid-templated transcription	0.00203653	100037785,100191211,100191448,100191581,100191685,100191716,100191919,100193071,100193094,100193143,100193765,100193780,100193808,100194027,100194255,100194371,100216574,100216870,100216901,100217048,100217237,100272504,100272511,100272551,100272603,100272950,100273192,100273913,100274454,100274569,100274580,100276519,100277576,100279334,100279537,100279596,100279873,100279914,100280103,100280131…	GO:1903506
regulation of RNA biosynthetic process	0.00203653	100037785,100191211,100191448,100191581,100191685,100191716,100191919,100193071,100193094,100193143,100193765,100193780,100193808,100194027,100194255,100194371,100216574,100216870,100216901,100217048,100217237,100272504,100272511,100272551,100272603,100272950,100273192,100273913,100274454,100274569,100274580,100276519,100277576,100279334,100279537,100279596,100279873,100279914,100280103,100280131…	GO:2001141
single-organism process	0.00212006	100037740,100037768,100037785,100037809,100037810,100101513,100101533,100125650,100127523,100191217,100191222,100191339,100191418,100191452,100191473,100191529,100191581,100191590,100191595,100191603,100191671,100191755,100191769,100191807,100191887,100191972,100191990,100192004,100192011,100192016,100192017,100192109,100192350,100192351,100192469,100192482,100192631,100192685,100192725,100192842…	GO:0044699
hydrogen peroxide catabolic process	0.00218996	100101533,100191217,100191769,100192482,100193733,100216644,100216859,100216881,100216995,100280551,100281032,100281052,100281286,100281950,100285056,100382033,100383323,103633481,103635381,103635393,103641351,103650629,103653548,541674,542230,542464,542505	GO:0042744
regulation of transcription, DNA-templated	0.00220069	100191211,100191448,100191581,100191685,100191716,100191919,100193071,100193094,100193143,100193765,100193780,100193808,100194027,100194255,100194371,100216574,100216870,100216901,100217048,100217237,100272504,100272511,100272551,100272603,100272950,100273192,100273913,100274454,100274569,100274580,100276519,100277576,100279334,100279537,100279596,100279873,100279914,100280103,100280131,100280262…	GO:0006355
organic hydroxy compound metabolic process	0.00220736	100191222,100193522,100272333,100272666,100272916,100273421,100274333,100278648,100279433,100279713,100280823,100285879,100501664,103626026,103626352,103630138,103632989,103634425,103635265,103635655,103643339,103644296,103647560,103649824,103649921,103652962,542228,542229,542686,732837	GO:1901615
hydrogen peroxide metabolic process	0.00226282	100101533,100191217,100191769,100192482,100193733,100216644,100216859,100216881,100216995,100280551,100281032,100281052,100281286,100281950,100285056,100382033,100383323,103633481,103635381,103635393,103641351,103650629,103653548,541674,542230,542464,542505	GO:0042743
hormone metabolic process	0.00279686	100191347,100194047,100272666,100272916,100501664,100526750,103626026,103626352,103630138,103634425,103644296,541881,542228,542229	GO:0042445
ion transport	0.00283107	100191452,100191554,100191751,100191808,100191990,100192109,100192469,100192842,100193474,100194111,100272489,100272903,100273198,100273979,100274325,100274435,100279622,100281406,100281564,100281787,100281846,100281849,100281867,100281997,100282686,100283516,100283520,100284361,100284519,100285113,100285326,100285545,100285673,100285748,100286106,100304361,100304392,100381541,100382244,100382359…	GO:0006811
lipid homeostasis	0.00346535	100191990,100272666,100272916,100281860,100501664,103626026,103626352,103630138,103634425,103644296	GO:0055088
nucleic acid-templated transcription	0.00358302	100037785,100191211,100191448,100191581,100191685,100191716,100191919,100191973,100193071,100193094,100193143,100193765,100193780,100193808,100194027,100194255,100194371,100216574,100216870,100216901,100217048,100217086,100217237,100272504,100272511,100272551,100272603,100272950,100273192,100273913,100274454,100274569,100274580,100276519,100277576,100278742,100279334,100279537,100279596,100279873…	GO:0097659
regulation of RNA metabolic process	0.00377473	100037785,100191211,100191448,100191581,100191685,100191716,100191919,100193071,100193094,100193143,100193765,100193780,100193808,100194027,100194255,100194371,100216574,100216870,100216901,100217048,100217237,100272504,100272511,100272551,100272603,100272950,100273192,100273913,100274454,100274569,100274580,100276519,100277576,100279334,100279537,100279596,100279873,100279914,100280103,100280131…	GO:0051252
transcription, DNA-templated	0.00379962	100191211,100191448,100191581,100191685,100191716,100191919,100191973,100193071,100193094,100193143,100193765,100193780,100193808,100194027,100194255,100194371,100216574,100216870,100216901,100217048,100217086,100217237,100272504,100272511,100272551,100272603,100272950,100273192,100273913,100274454,100274569,100274580,100276519,100277576,100278742,100279334,100279537,100279596,100279873,100279914…	GO:0006351
RNA biosynthetic process	0.00388142	100037785,100191211,100191448,100191581,100191685,100191716,100191919,100191973,100193071,100193094,100193143,100193765,100193780,100193808,100194027,100194255,100194371,100216574,100216870,100216901,100217048,100217086,100217237,100272504,100272511,100272551,100272603,100272950,100273192,100273913,100274454,100274569,100274580,100276519,100277576,100278742,100279334,100279537,100279596,100279873…	GO:0032774
hormone biosynthetic process	0.00456676	100191347,100194047,100272666,100272916,100501664,103626026,103626352,103630138,103644296,542228,542229	GO:0042446
response to auxin	0.00490827	100191581,100216870,100272504,100272511,100273056,100274569,100274580,100277616,100281882,100283352,100284259,100284388,100285214,100286273,100304210,100382863,100383305,100384328,100502522,103626407,103626666,103627198,103630727,103639593,103640601,103642287,103643781,103645515,103646803,103653123	GO:0009733
regulation of hormone levels	0.00583228	100191347,100194047,100272666,100272916,100273056,100501664,100502522,100526750,103626026,103626352,103630138,103634425,103644296,541881,542228,542229	GO:0010817
phytosteroid metabolic process	0.00619167	100272666,100272916,100501664,103626026,103626352,103630138,103634425,103644296,542686	GO:0016128
brassinosteroid biosynthetic process	0.00631181	100272666,100272916,100501664,103626026,103626352,103630138,103644296	GO:0016132
regulation of nucleobase-containing compound metabolic process	0.00740834	100037785,100191211,100191448,100191581,100191685,100191716,100191919,100193071,100193094,100193143,100193765,100193780,100193808,100194027,100194255,100194371,100216574,100216870,100216901,100217048,100217237,100272504,100272511,100272551,100272603,100272950,100273192,100273913,100274454,100274569,100274580,100276519,100277576,100279334,100279537,100279596,100279873,100279914,100280103,100280131…	GO:0019219
regulation of biosynthetic process	0.00769465	100037785,100191211,100191448,100191581,100191685,100191716,100191919,100193071,100193094,100193143,100193765,100193780,100193808,100194027,100194255,100194371,100216574,100216870,100216901,100217048,100217237,100272504,100272511,100272551,100272603,100272950,100273192,100273913,100274454,100274569,100274580,100275820,100276519,100277576,100278648,100279334,100279537,100279596,100279873,100279914…	GO:0009889
steroid biosynthetic process	0.00860625	100272666,100272916,100274333,100285879,100501664,103626026,103626352,103630138,103635655,103636116,103644296,103649921,103652962,541682,542686	GO:0006694
steroid metabolic process	0.00953725	100272666,100272916,100274333,100279433,100285879,100501664,103626026,103626352,103630138,103634425,103635655,103636116,103644296,103649921,103652962,541682,542686	GO:0008202
regulation of cellular biosynthetic process	0.00976729	100037785,100191211,100191448,100191581,100191685,100191716,100191919,100193071,100193094,100193143,100193765,100193780,100193808,100194027,100194255,100194371,100216574,100216870,100216901,100217048,100217237,100272504,100272511,100272551,100272603,100272950,100273192,100273913,100274454,100274569,100274580,100275820,100276519,100277576,100278648,100279334,100279537,100279596,100279873,100279914…	GO:0031326
cation transport	0.0111458	100191452,100191554,100191808,100191990,100192109,100192469,100192842,100193474,100194111,100272903,100274325,100274435,100281406,100281564,100281849,100281997,100282686,100283516,100284519,100285113,100285326,100285545,100285673,100285748,100286106,100304361,100304392,100381541,100382359,100383411,100383435,100383742,100384298,100384472,100384841,100502454,103627350,103630515,103631689,103633356…	GO:0006812
regulation of cellular macromolecule biosynthetic process	0.0112133	100191211,100191448,100191581,100191685,100191716,100191919,100193071,100193094,100193143,100193765,100193780,100193808,100194027,100194255,100194371,100216574,100216870,100216901,100217048,100217237,100272504,100272511,100272551,100272603,100272950,100273192,100273913,100274454,100274569,100274580,100276519,100277576,100279334,100279537,100279596,100279873,100279914,100280103,100280131,100280262…	GO:2000112
regulation of macromolecule biosynthetic process	0.0128179	100037785,100191211,100191448,100191581,100191685,100191716,100191919,100193071,100193094,100193143,100193765,100193780,100193808,100194027,100194255,100194371,100216574,100216870,100216901,100217048,100217237,100272504,100272511,100272551,100272603,100272950,100273192,100273913,100274454,100274569,100274580,100276519,100277576,100279334,100279537,100279596,100279873,100279914,100280103,100280131…	GO:0010556
chemical homeostasis	0.0152889	100191990,100192109,100272666,100272916,100273056,100281860,100285545,100304392,100383411,100383480,100501664,103626026,103626352,103627488,103630138,103630515,103632989,103633540,103634425,103637030,103644296,103647560,103647790,542230	GO:0048878
reactive oxygen species metabolic process	0.015467	100101533,100191217,100191769,100192482,100193733,100216644,100216859,100216881,100216995,100280551,100281032,100281052,100281286,100281950,100285056,100382033,100383323,103633481,103635381,103635393,103641351,103650192,103650629,103653548,541674,542230,542464,542505	GO:0072593
organic hydroxy compound biosynthetic process	0.0164102	100272666,100272916,100274333,100278648,100279713,100285879,100501664,103626026,103626352,103630138,103635655,103643339,103644296,103649824,103649921,103652962,542228,542229,542686,732837	GO:1901617
sterol metabolic process	0.0197686	100272666,100272916,100274333,100279433,100285879,100501664,103626026,103626352,103630138,103635655,103644296,103649921,103652962,542686	GO:0016125
phytosteroid biosynthetic process	0.0198938	100272666,100272916,100501664,103626026,103626352,103630138,103644296,542686	GO:0016129
terpenoid catabolic process	0.0264899	100281860,100285694,100502522,103630512,103651969	GO:0016115
response to chemical	0.0271951	100037809,100037810,100101533,100191217,100191552,100191581,100191769,100192482,100193522,100193733,100216644,100216730,100216831,100216859,100216870,100216881,100216995,100272439,100272504,100272511,100272673,100272726,100272974,100272999,100273056,100274569,100274580,100277352,100277616,100279303,100280551,100281032,100281052,100281087,100281125,100281286,100281401,100281882,100281950,100283312…	GO:0042221
water transport	0.0389466	103635714,103646110,541687,541887,541889,541894,541895,542014,542619	GO:0006833
fluid transport	0.0389466	103635714,103646110,541687,541887,541889,541894,541895,542014,542619	GO:0042044
mRNA transcription	0.0426098	100217086,100278742,100304411,100502216,103636537,103651051	GO:0009299
alcohol catabolic process	0.0426098	100191222,100193522,100273421,100280823,103632989,103647560	GO:0046164
polyol catabolic process	0.0426098	100191222,100193522,100273421,100280823,103632989,103647560	GO:0046174
organic hydroxy compound catabolic process	0.0426098	100191222,100193522,100273421,100280823,103632989,103647560	GO:1901616
organic cyclic compound biosynthetic process	0.0460124	100037785,100191211,100191448,100191581,100191685,100191716,100191919,100191973,100192017,100193051,100193071,100193094,100193143,100193765,100193780,100193808,100193891,100194027,100194154,100194255,100194371,100216574,100216870,100216901,100217048,100217086,100217237,100272504,100272511,100272536,100272551,100272603,100272666,100272916,100272950,100273192,100273589,100273913,100274333,100274454…	GO:1901362

## Sheet: RefSeq GO CC
cell periphery	6.3076e-10	100125650,100191418,100191446,100191471,100191554,100191584,100191990,100192537,100193474,100216635,100216689,100216881,100216962,100272284,100272328,100272489,100272557,100272903,100272959,100273056,100273211,100273295,100273466,100273918,100273979,100274009,100274325,100274367,100274435,100278788,100279221,100279417,100279622,100279636,100280489,100280551,100280676,100281009,100281178,100281849…	GO:0071944
extracellular region	5.07225e-09	100101533,100191217,100191584,100191769,100192110,100193733,100216644,100216859,100216881,100216995,100272820,100279713,100280479,100280551,100280602,100281032,100281052,100281286,100281846,100281950,100282047,100282094,100283206,100284066,100284152,100284361,100284591,100284736,100285056,100285134,100285384,100286113,100286345,100304441,100382033,100382137,100383323,100384708,103626662,103631735…	GO:0005576
plasma membrane	5.86189e-09	100125650,100191446,100191471,100191554,100191990,100192537,100193474,100216635,100216689,100272284,100272328,100272489,100272557,100272903,100272959,100273056,100273211,100273295,100273466,100273918,100273979,100274009,100274325,100274367,100274435,100278788,100279221,100279417,100279622,100279636,100280489,100280676,100281009,100281849,100281882,100282076,100282601,100282610,100282708,100283222…	GO:0005886
intrinsic component of membrane	0.000976717	100191184,100191207,100191362,100191398,100191452,100191471,100191554,100191595,100191668,100191688,100191709,100191715,100191740,100191751,100191890,100191990,100192005,100192011,100192016,100192079,100192109,100192469,100192537,100192611,100192631,100192638,100192694,100192842,100192844,100192997,100193350,100193472,100193474,100193532,100193758,100194121,100194142,100216686,100216689,100216831…	GO:0031224
integral component of membrane	0.00508922	100191184,100191207,100191362,100191398,100191452,100191554,100191595,100191668,100191688,100191709,100191715,100191740,100191751,100191890,100191990,100192005,100192011,100192016,100192079,100192109,100192469,100192537,100192611,100192631,100192638,100192694,100192842,100192844,100192997,100193350,100193472,100193474,100193532,100193758,100194121,100194142,100216686,100216689,100216831,100217090…	GO:0016021
intrinsic component of plasma membrane	0.0155717	100191471,100191554,100193474,100216689,100272903,100273295,100274325,100279622,100280489,100280676,100282076,100283222,100283229,100283238,100284275,100284961,100382230,100502157,103633356,103633617,103633697,103636450,103645756,103646135,103647781,103649486,103650044,103654866,541615	GO:0031226
anchored component of plasma membrane	0.0314949	100191471,100273295,100280489,100282076,100283222,100283229,100283238,100284275,100284961,100382230,100502157,103633617,103633697,103636450,103646135,103649486,103650044,103654866	GO:0046658
anchored component of membrane	0.0476734	100191471,100273295,100280489,100282076,100283222,100283229,100283238,100284275,100284961,100382230,100502157,103633617,103633697,103636450,103646135,103649486,103650044,103654866	GO:0031225

[truncated: 2 more sheets: RefSeq GO MF, RefSeq KEGG]
